# Supplementary material for: Cyanobacteria and cyanophage contributions to carbon and nitrogen cycling in an oligotrophic oxygen-deficient zone
Source: ISME J. 2019 Jun 27;13(11):2714–26. doi: 10.1038/s41396-019-0452-6 (PMC6794308; doi:10.1038/s41396-019-0452-6)
Supplement: Supplementary file 5 — Table S4 [file 41396_2019_452_MOESM5_ESM.xlsx]

## Sheet: Sheet1
Supplemental Table 4: Genomes used in the proteomics and blast databases.
Accession #	name
CP006911	Candidatus Thioglobus singularis PS1
CP010552	Candidatus Thioglobus autotrophica EF1
CP007026	Candidatus Nitrosopelagicus brevis strain CN25
CP011070	Nitrosopumilus NF5
LIAL00000000	Nitrosopumilus sp. BACL13 MAG-121220-bin23
IMG_2524023108	Marine Group I thaumarchaeote sp. SCGC AAA007-G17
IMG_2524023102	Marine Group I thaumarchaeote sp. SCGC AAA288-O17
AFXB00000000	HIMB100
CP001751	Candidatus Puniceispirillum marinum
CP000084	Candidatus Pelagibacter ubique HTCC1062
ATTF00000000	Candidatus Pelagibacter ubique HIMB058
JNBA00000000	Prochlorococcus sp. MIT 0701
CP007754	Prochlorococcus sp. MIT 0801
CP007753	Prochlorococcus sp. MIT 0604
BX548175	Prochlorococcus marinus str. MIT 9313
AQVV00000000	Nitrospina sp. AB-629-B18
CAQJ00000000	Nitrospina gracilis
ARJP00000000	Rubritalea marina DSM 17716
ABCK00000000	Lentisphaera araneosa HTCC2155
CP001631	Acidimicrobium ferrooxidans DSM 10331
AP012057	Ilumatobacter coccineus YM16-304
AP012029	Anaerolinea thermophila UNI-1
CM001443	uncultured marine group II euryarchaeote
AP012338	Phycisphaera mikrensis
AANZ00000000	Blastopirellula marina DSM 3645
CP001848	Pirellula staleyi DSM 6068
BX119912	Rhodopirellula baltica SH 1
JRYO00000000	Candidatus Scalindua brodae
AAPI00000000	gamma proteobacterium HTCC2207
CP000155	Hahella chejuensis
CP000514	Marinobacter aquaeolei
CP003500	Acinetobacter baumannii MDR-TJ
CP001103	Alteromonas mediterranea deep ecotype
AHBH00000000	SAR86B
LICZ00000000	BACL1 MAG-121015-bin70
CP000688	Dehalococcoides mccartyi BAV1
BX548020	Synechococcus sp. WH 8102
CP006269	Synechococcus sp. KORDI-100
AANO00000000	Synechococcus sp. WH 5701
AAXX00000000	Flavobacteria bacterium BAL38
LFNG00000000.	Chryseobacterium koreense
CP001807	Rhodothermus marinus DSM 4252
AP012048	Arcobacter sp. L
CP001472	Acidobacterium capsulatum
CP001358	Desulfovibrio desulfuricans subsp. desulfuricans str. ATCC 27774
CP004025	Myxococcus stipitatus
FP565575	Candidatus Methylomirabilis oxyfera
AP011800-3	Candidatus Acetothermus autotrophicum
LCLR00000000	Candidatus Saccharibacteria bacterium GW2011_GWA2_46_10
CP002382	Micavibrio aeruginosavorus
CP003390	Methylophaga nitratireducenticrescens
CP002623	Roseobacter litoralis
JASH00000000	Sulfitobacter mediterraneus KCTC 32188
CP002826	Oligotropha carboxidovorans OM5
AUAU00000000	Geothrix fermentans
JPOO00000000	Arenibacter algicola strain TG409
LADZ00000000	Flavobacteriales bacterium BRH_c54
CP000116	Thiobacillus denitrificans ATCC 25259
FP929140	gamma proteobacterium HdN1
CP001280	Methylocella silvestris
CP003985	Desulfocapsa sulfexigens DSM 10523
CP000142	Pelobacter carbinolicus
AAEW00000000	Desulfuromonas acetoxidans DSM 684
all proteins	Thalassiosira oceanica
all proteins	Phaeodactylum tricornutum CAP 1055
all proteins	Ostreococcus tauri
FJ858269	Micromonas pusilla chloroplast
AZAI00000000	Eurytemora affinis
GQ231541	Aureococcus anophagefferens strain CCMP 1984 chloroplast
NC_016656	P-SSP2
NC_020872	SS120-1
HQ317391	S-SSM6a
NC_028663	P-TIM40
HQ316583	S-SSM4
NC_020847	MED4-184
HQ634174	MED4-213
JF974293	KBS-M-1A
JQ245707	S-TIM5
EF372997	Syn5
GU071090	PSS2
DQ875742	Pf-WMP4
GU071104	NATL2A-133
GU071102	NATL1A-7
GU071093	P-SSP7
NC_013085	S-RSM4
GU071108	Syn33
GU075905	P-HM2
GU071099	P-RSM4
GU071105	Syn1
KM359505	P-TIM68
KC465898	HTVC010P
KC465899	HTVC008M
NC_014148	Planctomyces limnophilus DSM 3776
Tsementzi et al 2016	SAR11 single cell genomes
CP000554	Prochlorococcus MIT 9303
FO203363	Marinobacter hydrocarbonoclasticus
NC_007577	Prochlorococcus MIT 9312
NC_005072	Prochlorococcus marinus MED4
NC_008819	Prochlorococcus marinus str. NATL1A
NC_007575	Sulfurimonas denitrificans DSM 1251
CP013355	Lutibacter sp. LP1
CP000699	Sphingomonas wittichii RW1
AM746676	Sorangium cellulosum
CP000943	Methylobacterium sp. 4-46
CP001001	Methylobacterium radiotolerans JCM 2831
CP001359	Anaeromyxobacter dehalogenans
CP001339	Thioalkalivibrio sp. HL-EbGR7
CP001804	Haliangium ochraceum DSM 14365
AP010946	Azospirillum sp. B510
CP000613	Rhodospirillum centenum SW
CP002026	Starkeya novella DSM 506
AP010968	Kitasatospora setae KM-6054
CP000031	Ruegeria pomeroyi DSS-3
AP007255	Magnetospirillum magneticum AMB-1
CP000377	Silicibacter sp. TM1040
CP000283	Rhodopseudomonas palustris BisB5
CP002080	Acinetobacter oleivorans DR1
CP000774	Parvibaculum lavamentivorans DS-1
CT971583	Synechococcus WH7803
CP000697	Acidiphilium cryptum
CP000362	Roseobacter denitrificans OCh 114
IMG	SAR202 cluster bacterium sp. SCGC AAA001-F05
IMG	SAR202 cluster bacterium sp. SCGC AAA240-O15
IMG	SAR202 cluster bacterium sp. SCGC AAA007-M09
IMG	SAR202 cluster bacterium sp. SCGC AAA240-N13 (unscreened)
IMG	Acidimicrobiia bacterium REDSEA-S09_B7
IMG	Acidimicrobiia bacterium REDSEA-S14_B4
AHWA01000000	Salinibacterium amurskyense PAMC 21357
NC_009953	Salinispora arenicola CNS-205
IMG	Verrucomicrobia bacterium SCGC AAA168-F10
IMG	Verrucomicrobia bacterium SCGC AAA164-E04
NC_021796	Cellulophaga phage phi38:1
NC_018272	Persicivirga phage P12024L
NC_020858	Sulfitobacter phage pCB2047-A
NC_002519	Roseophage SIO1
CM001837	Dokdonia donghaensis MED134
NC_008260	Alcanivorax borkumensis SK2
CH672395	Leeuwenhoekiella blandensis MED217
CP002046	Croceibacter atlanticus HTCC2559
DS544873	Kordia algicida OT-1
NC_014472	Maribacter sp. HTCC2170
CP000127	Nitrosococcus oceani ATCC 19707
NC_006370	Photobacterium profundum SS9
NC_007912	Saccharophagus degradans 2-40
CR954246	Pseudoalteromonas haloplanktis str. TAC125
CH724131	Oceanicola batsensis HTCC2597
CP000158	Hyphomonas neptunium ATCC 15444
NZ_CH672415	Marine actinobacterium PHSC20C1
GU474931	Monteray Bay
IMG	Marine Group A AB-750A02AB-903 (unscreened)
IMG	Marine Group A AB-746_P06AB-902 (unscreened)
IMG	Marine Group A AB-750L13AB-904 (unscreened)
IMG	Marine Group A AB-746_N13AB-902 (unscreened)
IMG	unclassified Marinimicrobia Bin 45-1
IMG	unclassified Marinimicrobia Bin 45-2
IMG	Marinimicrobia (SAR406 cluster) bacterium REDSEA-S27_B1N12
IMG	unclassified Marinimicrobia Bin 45
IMG	Marinimicrobia (SAR406 cluster) bacterium REDSEA-S15_B10
IMG	Marinimicrobia bacterium JGI 0000039-D08
AAXS00000000	TM7 GTL1
CP006915	Saccharibacteria_RAAC3
CP005957	Saccharimonas_aalborgensis
LBUF00000000	GW2011_GWA2_38_13b
LCIC00000000.1	GW2011_GWC2_44_17
LCPR00000000.1	GW2011_GWC2_48_9
1590 complete marine viral genomes associated with Nishimura et al 2017.
KF900309	MGII archaea fosmid
KF900308	MGII archaea fosmid
KF900307	MGII archaea fosmid
KF900306	MGII archaea fosmid
KF900304	MGII archaea fosmid
KF900303	MGII archaea fosmid
KF900301	MGII archaea fosmid
Proteins from the following genomes were only in the BLAST database
HM004432	Bathycoccus sp. RCC1105 virus BpV1
JN225873	Ostreococcus tauri virus RT-2011
JF974311	Emiliania huxleyi virus 201
NC_000852	Paramecium bursaria Chlorella virus 1
AP017644	Acanthamoeba castellanii Mimivirus kasaii
CP000453	Alkalilimnicola ehrlichii MLHE-1
KI912451	Hallella seregens ATCC 51272
KI440778	Coprobacter fastidiosus NSB1
CP000383	Cytophaga hutchinsonii ATCC 33406
CP001337	Chloroflexus aggregans DSM 9485
NC_008639	Chlorobium phaeobacteroides DSM 266
BBFG01000000	Verrucomicrobium spinosum DSM 4136
CP000975	Methylacidiphilum infernorum V4
CP001998	Coraliomargarita akajimensis DSM 45221
CP013916	Sphingomonas sp. LK11
LWLV00000000	Symbiobacterium thermophilum isolate G2
NC_009633	Alkaliphilus metalliredigens QYMF
BBQT01000000	Syntrophomonas wolfei subsp. methylbutyratica strain JCM14075
HG793133	Candidatus Babela massiliensis strain BABL1
AE017282.2	Methylococcus capsulatus str. Bath
CP013341	Nitrosomonas ureae strain Nm10
ABCE01000001	Planctomyces_maris DSM 8797
CP007031	Marichromatium purpuratum 984
NC_008536	Solibacter usitatus Ellin6076
CP007656	Bdellovibrio bacteriovorus strain 109J
CP000302	Shewanella denitrificans OS217
CP003470	Rhodanobacter denitrificans strain 2APBS1
IMG	Parcubacteria bacterium GW2011_GWA2_48_9
IMG	Parcubacteria (Moranbacteria) bacterium GW2011_GWF1_34_10
IMG	Parcubacteria (Falkowbacteria) bacterium GW2011_GWF2_38_1205
IMG	Parcubacteria (Kaiserbacteria) bacterium GW2011_GWC2_52_8b
IMG	Parcubacteria bacterium GW2011_GWA2_43_17
