# Supplementary material for: Cyanobacteria and cyanophage contributions to carbon and nitrogen cycling in an oligotrophic oxygen-deficient zone
Source: ISME J. 2019 Jun 27;13(11):2714–26. doi: 10.1038/s41396-019-0452-6 (PMC6794308; doi:10.1038/s41396-019-0452-6)
Supplement: Supplementary file 6 — Table S5 [file 41396_2019_452_MOESM6_ESM.xlsx]

## Sheet: Sheet1
Table S5: Proteins identified in metaproteomics samples. Peaks Protein Score is calculated as -10 times the log of the p value calculated during protein identification. % Coverage indicates the percent of the protein covered by identified peptides. The best BLAST hit and e value for assembled ETNP proteins are shown.
Protein Group	Protein	Description or best hit	Evalue	Type	Type of cyanobacteria	Peaks Protein Score (-10lgP)	55m Coverage (%)	100m Coverage (%)	100m Sterivex Coverage (%)	145m Coverage (%)	150mS Coverage (%)	160m Coverage (%)	250m Coverage (%)	Trap 105m Coverage (%)	750m Coverage (%)	#Peptides	#Unique peptides
1451	ETNP_120m_free_PROKKA_306301 Methylthioribulose-1-phosphate dehydratase	ABF43482.1 class II aldolase/adducin-like protein [Candidatus Koribacter versatilis Ellin345]	5.03e-78	Acidobacteria		28.98	4	0	4	0	0	0	0	4	0	1	1
1803	WP_015895814	glyceraldehyde-3-phosphate dehydrogenase Acidobacterium capsulatum		Acidobacteria		43.16	4	0	0	0	0	0	0	0	2	2	1
263	ETNP_160m_PROKKA_219613 hypothetical protein	WP_011686176.1 TonB-dependent receptor [Candidatus Solibacter usitatus]	7.78e-153	Acidobacteria		133.42	1	0	4	3	7	11	4	1	0	14	10
2033	ETNP_100m_particle_PROKKA_121922 UvrABC system protein A	ABF43772.1 excinuclease ABC, A subunit [Candidatus Koribacter versatilis Ellin345]	0	Acidobacteria		36.71	1	0	0	0	0	0	0	1	0	2	1
107	ETNP_120m_free_PROKKA_72321 Quinohemoprotein alcohol dehydrogenase ADH-IIG precursor	WP_011684864.1 PQQ-dependent dehydrogenase, methanol/ethanol family [Candidatus Solibacter usitatus]	7.09e-107	Acidobacteria		155.2	0	0	0	9	11	34	20	0	0	24	24
182	ETNP_120m_PROKKA_83125 hypothetical protein	WP_011686176.1 TonB-dependent receptor [Candidatus Solibacter usitatus]	0	Acidobacteria		138.82	0	5	1	2	4	15	6	0	0	16	12
696	ETNP_120m_PROKKA_292293 Chaperone protein ClpB 1	WP_011682291.1 ATP-dependent chaperone ClpB [Candidatus Solibacter usitatus]	0	Acidobacteria		66.32	0	1	2	0	1	0	0	1	0	3	1
1000	WP_041839602	DNA-directed RNA polymerase subunit beta Acidobacterium capsulatum		Acidobacteria		70.27	0	1	1	0	0	1	0	2	0	5	1
1187	WP_015896407	collagen-binding protein Acidobacterium capsulatum		Acidobacteria		33	0	0	0	0	0	0	1	0	0	2	2
1212	ETNP_180m_PROKKA_116337 D-ribose-binding periplasmic protein precursor	WP_011687607.1 LacI family transcriptional regulator [Candidatus Solibacter usitatus]	5.85e-45	Acidobacteria		61.94	0	0	0	3	0	9	3	0	0	3	3
1252	ETNP_180m_PROKKA_71676 HlyD family secretion protein	ABF39371.1 Secretion protein HlyD [Candidatus Koribacter versatilis Ellin345]	1.3e-150	Acidobacteria		29.71	0	0	0	2	0	2	2	3	0	2	2
1254	ETNP_110m_PROKKA_32754 FtsH protease regulator HflK	WP_036914992.1 MULTISPECIES: hypothetical protein [Prochlorococcus]	1.68e-168	Acidobacteria		79.6	0	18	0	0	0	0	0	0	0	4	2
1376	ETNP_120m_PROKKA_60279 D-allose-binding periplasmic protein precursor	ABQ31793.1 monosaccharide ABC transporter substrate-binding protein, CUT2 family [Acidiphilium cryptum JF-5]	1.12e-30	Acidobacteria		82.63	0	0	0	0	9	0	3	0	0	3	2
1640	ETNP_140m_PROKKA_74541 BlaR1 peptidase M56	WP_011688002.1 peptidase M56 [Candidatus Solibacter usitatus]	1.35e-31	Acidobacteria		31.43	0	2	0	0	0	1	0	2	0	3	2
1764	WP_026853256	Fis family transcriptional regulator Geothrix fermentans		Acidobacteria		42.25	0	2	0	0	0	0	0	2	0	2	1
1792	ETNP_160m_PROKKA_150544 D-allose-binding periplasmic protein precursor	ABQ31793.1 monosaccharide ABC transporter substrate-binding protein, CUT2 family [Acidiphilium cryptum JF-5]	5.22e-30	Acidobacteria		46.22	0	0	0	0	8	0	0	0	0	2	1
2026	ETNP_120m_free_PROKKA_252979 Biopolymer transport protein ExbB	WP_011683051.1 flagellar motor protein MotA [Candidatus Solibacter usitatus]	8.38e-71	Acidobacteria		32.54	0	0	0	0	0	6	6	0	0	1	1
2146	WP_015896498	glycosyl transferase Acidobacterium capsulatum		Acidobacteria		29.57	0	0	0	0	0	0	0	2	2	2	2
2907	ETNP_300m_PROKKA_131964 Translation initiation factor IF-2	WP_011686879.1 translation initiation factor IF-2 [Candidatus Solibacter usitatus]	0	Acidobacteria		27.82	0	0	0	0	0	0	0	2	0	1	1
3292	ETNP_120m_free_PROKKA_154357 Biopolymer transport protein ExbB	WP_011683051.1 flagellar motor protein MotA [Candidatus Solibacter usitatus]	1.53e-78	Acidobacteria		27.19	0	0	0	0	3	0	0	0	0	1	1
3395	WP_012680641	hypothetical protein Acidobacterium capsulatum		Acidobacteria		22.31	0	0	0	0	0	0	0	6	0	1	1
1632	ETNP_120m_free_PROKKA_224291 putative ABC transporter ATP-binding protein YlmA	WP_015441814.1 putative ABC transporter ATP-binding protein [Ilumatobacter coccineus]	8.93e-90	Actinobacteria		46.79	2	0	0	0	0	3	0	3	0	3	1
1286	ETNP_100m_particle_PROKKA_45742 Purine-binding protein precursor	ActinobacteriaREDSEAS09_EJKBNLBD_00222 Membrane lipoprotein TmpC	0	Actinobacteria		65.41	1	2	0	0	2	3	0	0	0	4	3
1442	ETNP_300m_PROKKA_100474 2-oxoglutarate carboxylase large subunit	WP_010202313.1 pyruvate carboxylase [Salinibacterium sp. PAMC 21357]	0	Actinobacteria		74.5	1	1	0	0	0	0	0	3	0	4	1
1560	ETNP_120m_particle_PROKKA_239152 Transcription-repair-coupling factor	ActinobacteriaREDSEAS09_EJKBNLBD_01583 Transcription-repair-coupling factor	0	Actinobacteria		29.99	1	0	0	0	0	0	1	0	0	2	1
3962	ETNP_90m_PROKKA_163400 hypothetical protein	ActinobacteriaREDSEAS14_EEFFFEGA_00184 hypothetical protein	1.49e-80	Actinobacteria		21.81	0	0	0	0	0	0	0	0	0	1	1
1008	ETNP_60m_PROKKA_07053 60 kDa chaperonin 2	ActinobacteriaREDSEAS14_EEFFFEGA_00303 60 kDa chaperonin 2	0	Actinobacteria		49.79	0	0	0	2	1	3	2	0	0	3	1
694	ETNP_120m_PROKKA_107209 60 kDa chaperonin 1	ActinobacteriaREDSEAS14_EEFFFEGA_02006 60 kDa chaperonin 1	0	Actinobacteria		85.4	0	3	3	2	1	3	8	0	4	6	1
757	ETNP_60m_PROKKA_12297 60 kDa chaperonin 1	ActinobacteriaREDSEAS14_EEFFFEGA_02006 60 kDa chaperonin 1	0	Actinobacteria		81.82	0	3	3	2	5	3	6	0	0	5	1
827	ETNP14_120maa_PROKKA_36339 Glycine betaine-binding periplasmic protein precursor	ActinobacteriaREDSEAS09_EJKBNLBD_00401 Glycine betaine/proline betaine-binding periplasmic protein	4.66e-159	Actinobacteria		62.92	0	3	0	0	3	12	3	0	0	6	6
981	ETNP_90m_PROKKA_193013 60 kDa chaperonin 2	WP_015797913.1 molecular chaperone GroEL [Acidimicrobium ferrooxidans]	0	Actinobacteria		73.92	0	3	3	2	0	2	6	4	0	4	1
1209	NP_100m_PROKKA_08124 Periplasmic dipeptide transport protein precursor	ActinobacteriaREDSEAS14_EEFFFEGA_00746 Oligopeptide-binding protein AppA	8.98e-109	Actinobacteria		71.11	0	0	0	0	6	1	0	0	0	4	3
1264	ETNP_100m_particle_PROKKA_45743 Glycine betaine-binding periplasmic protein precursor	ActinobacteriaREDSEAS09_EJKBNLBD_00401 Glycine betaine/proline betaine-binding periplasmic protein	1.87e-139	Actinobacteria		70.02	0	0	0	2	19	0	0	0	0	4	3
1272	NP_30m_PROKKA_11532 60 kDa chaperonin 1	WP_012180551.1 molecular chaperone GroEL [Salinispora arenicola]	9.08e-35	Actinobacteria		32.29	0	5	5	0	5	0	7	0	0	2	1
1350	ETNP_100m_particle_PROKKA_23986 Multiple sugar-binding protein precursor	WP_015440588.1 putative alpha-glucoside ABC transporter alpha-glucoside-binding protein [Ilumatobacter coccineus]	5.52e-174	Actinobacteria		68.88	0	13	0	0	0	6	0	0	0	3	2
1532	ETNP_100m_particle_PROKKA_45741 Purine-binding protein precursor	ActinobacteriaREDSEAS14_EEFFFEGA_01420 Phosphate-import protein PhnD	0	Actinobacteria		72.85	0	0	0	0	7	0	0	0	0	3	3
1539	ETNP_70m_PROKKA_54801 Adenosylhomocysteinase	ActinobacteriaREDSEAS09_EJKBNLBD_00183 Adenosylhomocysteinase	0	Actinobacteria		78.61	0	0	0	0	0	0	0	7	0	3	1
1587	ETNP_100m_particle_PROKKA_132954 Adenosylhomocysteinase	ActinobacteriaREDSEAS09_EJKBNLBD_00183 Adenosylhomocysteinase	0	Actinobacteria		71.36	0	0	0	0	0	0	0	4	0	3	1
1624	ETNP_100m_PROKKA_04324 Membrane lipoprotein TmpC precursor	ActinobacteriaREDSEAS09_EJKBNLBD_00222 Membrane lipoprotein TmpC	0	Actinobacteria		47.9	0	1	0	2	0	0	2	0	0	2	1
1625	ETNP_100m_particle_PROKKA_05509 Membrane lipoprotein TmpC precursor	ActinobacteriaREDSEAS09_EJKBNLBD_00222 Membrane lipoprotein TmpC	8.59e-174	Actinobacteria		49.81	0	3	0	0	1	3	0	0	0	2	2
1653	ETNP_120m_particle_PROKKA_14053 Periplasmic dipeptide transport protein precursor	ActinobacteriaREDSEAS14_EEFFFEGA_01884 Periplasmic dipeptide transport protein	2.65e-57	Actinobacteria		53.48	0	3	3	0	2	0	0	0	0	2	2
1791	ETNP_120m_PROKKA_271891 Glycine betaine-binding periplasmic protein precursor	ActinobacteriaREDSEAS09_EJKBNLBD_00401 Glycine betaine/proline betaine-binding periplasmic protein	1.59e-141	Actinobacteria		58.7	0	2	0	0	0	0	0	0	0	2	2
1903	ETNP_100m_PROKKA_21471 General L-amino acid-binding periplasmic protein AapJ precursor	ActinobacteriaREDSEAS14_EEFFFEGA_01984 Putative amino-acid ABC transporter-binding protein YhdW	4.43e-131	Actinobacteria		44.7	0	3	6	0	0	0	0	0	0	2	2
1904	ETNP_100m_particle_PROKKA_71836 Multiple sugar-binding protein precursor	WP_015440588.1 putative alpha-glucoside ABC transporter alpha-glucoside-binding protein [Ilumatobacter coccineus]	5.18e-173	Actinobacteria		52.67	0	4	0	0	0	6	0	0	0	2	2
2025	WP_041298036	hypothetical protein Ilumatobacter coccineus		Actinobacteria		30.71	0	0	0	6	0	6	0	0	0	1	1
2153	ETNP_70m_PROKKA_102106 Triosephosphate isomerase	ActinobacteriaREDSEAS14_EEFFFEGA_01371 Triosephosphate isomerase	2.52e-45	Actinobacteria		27.05	0	0	0	0	0	0	0	6	0	2	2
2646	ETNP_120m_PROKKA_115112 Glutathione-binding protein GsiB precursor	BAJ32324.1 putative peptide ABC transporter substrate-binding protein [Kitasatospora setae KM-6054]	9.69e-78	Actinobacteria		35.24	0	0	0	0	2	0	0	0	0	1	1
2655	ETNP_60m_PROKKA_23207 Helicase IV	ActinobacteriaREDSEAS14_EEFFFEGA_01068 DNA helicase IV	0	Actinobacteria		26.97	0	0	0	0	0	0	0	3	0	1	1
2663	ETNP_70m_PROKKA_62971 Epoxyqueuosine reductase	ActinobacteriaREDSEAS09_EJKBNLBD_00849 Epoxyqueuosine reductase	2.67e-130	Actinobacteria		23.4	0	0	2	0	0	0	0	0	0	1	1
3287	ETNP14_120maa_PROKKA_54041 General L-amino acid-binding periplasmic protein AapJ precursor	ActinobacteriaREDSEAS14_EEFFFEGA_01984 Putative amino-acid ABC transporter-binding protein YhdW	0	Actinobacteria		32.14	0	0	0	0	3	0	0	0	0	1	1
3294	ETNP_90m_PROKKA_64601 Malate synthase A	ActinobacteriaREDSEAS14_EEFFFEGA_00872 Malate synthase A	0	Actinobacteria		33.07	0	0	0	0	0	0	0	2	0	1	1
3736	NP_300m_PROKKA_04020 Branched-chain-amino-acid aminotransferase	ActinobacteriaREDSEAS14_EEFFFEGA_00426 Branched-chain-amino-acid aminotransferase	0	Actinobacteria		41.71	0	0	0	0	4	0	0	0	0	1	1
3789	ETNP14_68maa_PROKKA_48805 Modulator of FtsH protease HflK	ActinobacteriaREDSEAS14_EEFFFEGA_00067 Modulator of FtsH protease HflC	5.96e-178	Actinobacteria		24.35	0	0	0	0	3	0	0	0	0	1	1
3813	WP_015798147	RimK domain-containing protein ATP-grasp Acidimicrobium ferrooxidans		Actinobacteria		22.16	0	0	0	4	0	0	0	0	0	1	1
1853	ETNP_120m_particle_PROKKA_102313 Chondramide synthase cmdD	WP_012184542.1 pyruvate, phosphate dikinase [Salinispora arenicola]	1.12e-23	Actinobacteria/Chloroflexi		40.05	0	0	0	0	0	0	11	0	0	2	2
635	ETNP_120m_free_PROKKA_216459 10 kDa chaperonin 1	APX67081.1 molecular chaperone GroES [Sphingomonas sp. LK11]	2.31e-61	alphaproteobacteria		84.76	13	13	0	13	11	13	0	0	25	5	1
2043	ETNP_160m_PROKKA_180083 DNA-binding protein HRm	ACI98654.1 DNA-binding protein HupA [Rhodospirillum centenum SW]	1.4e-36	alphaproteobacteria		29.44	6	0	0	0	11	0	0	0	0	2	1
1079	ETNP_100m_PROKKA_89178 Outer membrane lipoprotein Omp16 precursor	WP_014102077 peptidoglycan-associated lipoprotein Micavibrio aeruginosavorus	2.33e-54	alphaproteobacteria		81.68	5	0	0	0	18	5	5	0	0	4	2
1559	ETNP14_120maa_PROKKA_122073 Acryloyl-CoA reductase (NADH)	ABF65528.1 Butyryl-CoA dehydrogenase [Ruegeria sp. TM1040]	2.56e-70	alphaproteobacteria		28.71	4	0	0	0	0	0	3	0	0	2	1
286	ETNP_120m_PROKKA_148649 Sialic acid-binding periplasmic protein SiaP precursor	WP_013045123 C4-dicarboxylate ABC transporter substrate-binding protein Candidatus Puniceispirillum marinum	0	alphaproteobacteria		123.35	3	14	3	23	19	23	3	0	0	10	6
1942	ETNP_120m_PROKKA_84582 Altronate dehydratase	WP_009605792.1 galactarate dehydratase [SAR116 cluster alpha proteobacterium HIMB100]	1.33e-67	alphaproteobacteria		27.98	3	0	0	0	0	0	0	3	0	2	2
183	ETNP14_68maa_PROKKA_51616 ATP synthase subunit beta	WP_013046714 F0F1 ATP synthase subunit beta Candidatus Puniceispirillum marinum	0	alphaproteobacteria		178.54	2	10	0	2	0	8	8	27	2	19	1
905	ETNP_160m_PROKKA_115106 Fructose-bisphosphate aldolase class 1	ABS63719.1 Fructose-bisphosphate aldolase [Parvibaculum lavamentivorans DS-1]	5e-141	alphaproteobacteria		23.37	2	2	0	2	0	2	2	2	0	1	1
1948	ETNP14_68maa_PROKKA_146657 Carnitinyl-CoA dehydratase	ABI77856.1 enoyl-CoA hydratase/isomerase family protein [Hyphomonas neptunium ATCC 15444]	2.34e-89	alphaproteobacteria		24.65	2	0	0	0	0	0	3	0	0	2	1
2658	ETNP14_68maa_PROKKA_65486 Leucine-, isoleucine-, valine-, threonine-, and alanine-binding protein precursor	WP_013046328 amino acid ABC transporter substrate-binding protein Candidatus Puniceispirillum marinum	0	alphaproteobacteria		25.24	2	0	0	0	0	0	0	0	0	1	1
144	ETNP_120m_PROKKA_73005 ATP synthase subunit alpha	BAI73132.1 F-type H+-transporting ATPase alpha chain [Azospirillum sp. B510]	0	alphaproteobacteria		166.44	1	5	0	5	0	6	4	19	6	16	1
144	ETNP_300m_PROKKA_185146 ATP synthase subunit alpha	BAI73132.1 F-type H+-transporting ATPase alpha chain [Azospirillum sp. B510]	0	alphaproteobacteria		166.44	1	5	0	5	0	6	4	19	6	16	1
185	WP_013962613	F0F1 ATP synthase subunit alpha Roseobacter litoralis		alphaproteobacteria		128.97	1	5	0	5	0	6	4	14	3	10	2
370	NP_100m_PROKKA_03094 Leu/Ile/Val/Thr-binding protein precursor	WP_041861135 branched-chain amino acid ABC transporter substrate-binding protein Candidatus Puniceispirillum marinum	0	alphaproteobacteria		134.26	1	0	0	6	35	15	7	0	0	12	2
957	NP_100m_PROKKA_04544 hypothetical protein	ACI97900.1 tonB-dependent outer membrane receptor, putative [Rhodospirillum centenum SW]	8.39e-144	alphaproteobacteria		82.08	1	0	1	1	2	4	0	0	0	7	6
1218	ETNP_120m_PROKKA_44858 2-oxoglutarate carboxylase small subunit	BAE49043.1 Pyruvate carboxylase [Magnetospirillum magneticum AMB-1]	0	alphaproteobacteria		77.88	1	0	0	0	1	0	0	2	0	3	2
1372	ETNP_120m_PROKKA_180848 DNA-directed RNA polymerase subunit beta	BAE51944.1 DNA-directed RNA polymerase, beta subunit/140 kD subunit [Magnetospirillum magneticum AMB-1]	0	alphaproteobacteria		37.37	1	0	0	0	0	0	0	2	1	3	1
1884	WP_025049783	dihydroorotate dehydrogenase quinone Sulfitobacter mediterraneus		alphaproteobacteria		27.07	1	0	0	0	0	0	0	3	0	2	1
205	ETNP_180m_PROKKA_236033 putative oxidoreductase YdhV	BAE51726.1 Tungsten-containing aldehyde ferredoxin oxidoreductase [Magnetospirillum magneticum AMB-1]	0	alphaproteobacteria		141.47	0	6	0	7	2	13	20	0	0	16	2
994	WP_013961469	formate dehydrogenase Roseobacter litoralis		alphaproteobacteria		75.3	0	0	0	0	0	2	3	0	0	5	1
795	ETNP_120m_PROKKA_101526 Formate dehydrogenase, nitrate-inducible, major subunit precursor	WP_009605124.1 formate dehydrogenase [SAR116 cluster alpha proteobacterium HIMB100]	0	alphaproteobacteria		84.31	0	0	0	1	0	4	4	2	0	6	1
910	ETNP_300m_PROKKA_73534 Formate dehydrogenase H	WP_009605124.1 formate dehydrogenase [SAR116 cluster alpha proteobacterium HIMB100]	0	alphaproteobacteria		74.98	0	1	0	0	0	3	3	0	1	5	1
89	ETNP_300m_PROKKA_184521 Methanol dehydrogenase [cytochrome c] subunit 1	ADH88355.1 PQQ-dependent dehydrogenase, methanol/ethanol family [Starkeya novella DSM 506]	0	alphaproteobacteria		141.09	0	3	0	12	21	34	18	0	0	31	30
111	NP_125m_PROKKA_07826 General L-amino acid-binding periplasmic protein AapJ precursor	WP_009604600.1 amino acid ABC transporter substrate-binding protein [SAR116 cluster alpha proteobacterium HIMB100]	1.44e-145	alphaproteobacteria		159.85	0	0	28	12	42	28	12	0	0	18	2
119	NP_300m_PROKKA_09744 putative oxidoreductase YdhV	BAE51726.1 Tungsten-containing aldehyde ferredoxin oxidoreductase [Magnetospirillum magneticum AMB-1]	0	alphaproteobacteria		154.07	0	7	0	8	10	21	28	0	0	21	5
126	NP_300m_PROKKA_25062 General L-amino acid-binding periplasmic protein AapJ precursor	WP_009604600.1 amino acid ABC transporter substrate-binding protein [SAR116 cluster alpha proteobacterium HIMB100]	2.09e-145	alphaproteobacteria		154.97	0	0	24	8	42	25	8	0	0	17	1
134	ETNP_120m_PROKKA_05595 General L-amino acid-binding periplasmic protein AapJ precursor	WP_013045324 amino acid ABC transporter substrate-binding protein Candidatus Puniceispirillum marinum	2.13e-164	alphaproteobacteria		152.57	0	2	35	10	40	16	23	0	0	20	7
198	ETNP_160m_PROKKA_38126 Leucine-, isoleucine-, valine-, threonine-, and alanine-binding protein precursor	WP_013962058 ABC transporter substrate-binding protein Roseobacter litoralis	0	alphaproteobacteria		132.97	0	13	6	10	9	23	19	0	0	12	2
199	ETNP_120m_particle_PROKKA_45848 Leucine-, isoleucine-, valine-, threonine-, and alanine-binding protein precursor	WP_013962058 ABC transporter substrate-binding protein Roseobacter litoralis	0	alphaproteobacteria		132.18	0	15	7	13	10	26	20	0	0	12	2
210	ETNP_100m_particle_PROKKA_66319 Leucine-, isoleucine-, valine-, threonine-, and alanine-binding protein precursor	WP_013962058 ABC transporter substrate-binding protein Roseobacter litoralis	0	alphaproteobacteria		130.37	0	15	7	11	10	22	24	0	0	11	1
215	ETNP_120m_free_PROKKA_225216 General L-amino acid-binding periplasmic protein AapJ precursor	WP_013045324 amino acid ABC transporter substrate-binding protein Candidatus Puniceispirillum marinum	1.85e-161	alphaproteobacteria		147.04	0	3	26	11	34	16	10	0	0	17	3
234	ETNP_120m_free_PROKKA_233640 General L-amino acid-binding periplasmic protein AapJ precursor	WP_013045324 amino acid ABC transporter substrate-binding protein Candidatus Puniceispirillum marinum	4.87e-160	alphaproteobacteria		139.83	0	3	25	12	35	11	10	0	0	15	1
319	ETNP_120m_PROKKA_67998 Heme-binding protein A precursor	EAQ04045.1 peptide ABC transporter, periplasmic peptide-binding protein [Pseudooceanicola batsensis HTCC2597]	2.2e-164	alphaproteobacteria		127.78	0	0	0	9	5	15	17	0	0	11	11
374	NP_300m_PROKKA_02516 putative oxidoreductase YdhV	BAE51726.1 Tungsten-containing aldehyde ferredoxin oxidoreductase [Magnetospirillum magneticum AMB-1]	0	alphaproteobacteria		112.68	0	0	0	4	4	7	16	0	0	12	2
392	ETNP_120m_free_PROKKA_226201 Quinohemoprotein alcohol dehydrogenase ADH-IIG precursor	ABQ30945.1 Pyrrolo-quinoline quinone [Acidiphilium cryptum JF-5]	2.37e-112	alphaproteobacteria		116.45	0	2	0	1	4	23	13	0	0	10	10
399	ETNP_110m_PROKKA_20909 Dimethylsulfide dehydrogenase subunit beta	WP_018047899.1 hypothetical protein [Nitrospina sp. AB-629-B18]	1.46e-159	alphaproteobacteria		89.57	0	29	20	11	7	11	7	0	0	6	1
433	NP_300m_PROKKA_21749 Leucine-specific-binding protein precursor	WP_041861135 branched-chain amino acid ABC transporter substrate-binding protein Candidatus Puniceispirillum marinum	0	alphaproteobacteria		120.75	0	3	5	9	27	2	3	0	0	12	9
461	ETNP_140m_PROKKA_105309 Formate dehydrogenase H	WP_009605124.1 formate dehydrogenase [SAR116 cluster alpha proteobacterium HIMB100]	0	alphaproteobacteria		115.46	0	1	0	2	3	8	8	0	0	11	2
528	ETNP_70m_PROKKA_94564 General L-amino acid-binding periplasmic protein AapJ precursor	WP_013045324 amino acid ABC transporter substrate-binding protein Candidatus Puniceispirillum marinum	6.53e-172	alphaproteobacteria		111.27	0	6	7	2	22	6	6	0	0	7	3
537	ETNP_120m_particle_PROKKA_124412 Formate dehydrogenase H	WP_009605124.1 formate dehydrogenase [SAR116 cluster alpha proteobacterium HIMB100]	0	alphaproteobacteria		111.6	0	4	0	2	4	9	6	0	0	10	2
564	ETNP_100m_particle_PROKKA_35907 Sialic acid-binding periplasmic protein SiaP precursor	WP_013045123 C4-dicarboxylate ABC transporter substrate-binding protein Candidatus Puniceispirillum marinum	0	alphaproteobacteria		90.17	0	14	0	11	5	12	3	0	0	5	1
567	ETNP_120m_particle_PROKKA_57225 Leucine-, isoleucine-, valine-, threonine-, and alanine-binding protein precursor	ABS63586.1 Extracellular ligand-binding receptor [Parvibaculum lavamentivorans DS-1]	0	alphaproteobacteria		89.4	0	3	0	8	2	12	13	0	0	9	6
600	NP_300m_PROKKA_10646 Cystine-binding periplasmic protein precursor	WP_013045207 amino acid ABC transporter substrate-binding protein Candidatus Puniceispirillum marinum	1.37e-107	alphaproteobacteria		88.67	0	11	0	3	6	10	9	0	0	6	6
629	ETNP_160m_PROKKA_191879 Putative thiamine biosynthesis protein	WP_025049572 nitrate ABC transporter substrate-binding protein Sulfitobacter mediterraneus	4.83e-179	alphaproteobacteria		94.58	0	0	0	0	3	8	18	0	0	8	1
723	WP_013045324	amino acid ABC transporter substrate-binding protein Candidatus Puniceispirillum marinum		alphaproteobacteria		87.98	0	2	2	2	11	7	2	4	0	6	1
733	ETNP_100m_particle_PROKKA_74628 Nitrate reductase	WP_009605124.1 formate dehydrogenase [SAR116 cluster alpha proteobacterium HIMB100]	0	alphaproteobacteria		93.33	0	4	0	3	5	13	10	0	0	7	1
738	ETNP_120m_particle_PROKKA_101375 Purine-binding protein precursor	ADH89013.1 basic membrane lipoprotein [Starkeya novella DSM 506]	6.7e-169	alphaproteobacteria		71.74	0	0	0	3	0	18	15	0	0	10	2
762	ETNP_160m_PROKKA_211282 C4-dicarboxylate-binding periplasmic protein precursor	AAV94043.1 TRAP dicarboxylate transporter, DctP subunit [Ruegeria pomeroyi DSS-3]	9.58e-89	alphaproteobacteria		92.36	0	0	0	6	6	9	16	0	0	8	2
774	ETNP_300m_PROKKA_103810 hypothetical protein	BAE48829.1 Hypothetical PE-PGRS family protein Rv1325c/MT1367 precursor [Magnetospirillum magneticum AMB-1]	4.38e-25	alphaproteobacteria		95.28	0	0	0	4	0	24	4	0	0	7	7
822	ETNP_120m_particle_PROKKA_188716 C4-dicarboxylate-binding periplasmic protein precursor	AAV94043.1 TRAP dicarboxylate transporter, DctP subunit [Ruegeria pomeroyi DSS-3]	5.3e-90	alphaproteobacteria		83.79	0	0	0	8	0	15	7	0	0	8	2
878	NP_85m_PROKKA_18424 D-ribose-binding periplasmic protein precursor	WP_009605362.1 LacI family transcriptional regulator [SAR116 cluster alpha proteobacterium HIMB100]	0	alphaproteobacteria		120.44	0	0	5	0	24	17	0	0	0	7	4
897	ETNP_120m_PROKKA_21017 Bacterial extracellular solute-binding protein	WP_013045632 spermidine putrescine ABC transporter substrate-binding protein Candidatus Puniceispirillum marinum	3.66e-128	alphaproteobacteria		70.18	0	2	0	2	0	6	6	0	0	3	2
932	ETNP_120m_PROKKA_03044 Leucine-specific-binding protein precursor	WP_041861135 branched-chain amino acid ABC transporter substrate-binding protein Candidatus Puniceispirillum marinum	0	alphaproteobacteria		91.91	0	0	0	5	3	12	3	0	0	6	4
951	ETNP_120m_particle_PROKKA_78706 Bacterial extracellular solute-binding protein, family 7	AAV94752.1 TRAP dicarboxylate transporter, DctP subunit, putative [Ruegeria pomeroyi DSS-3]	3.11e-37	alphaproteobacteria		91.92	0	0	0	0	0	5	17	0	0	5	5
967	ETNP_160m_PROKKA_40429 Cold shock protein CspA	AAV93755.1 cold shock family protein [Ruegeria pomeroyi DSS-3]	5.14e-29	alphaproteobacteria		49.22	0	0	0	42	0	17	26	0	0	3	1
974	ETNP_140m_PROKKA_98798 hypothetical protein	ADH91335.1 spermidine/putrescine-binding protein; PotD [Starkeya novella DSM 506]	7.28e-138	alphaproteobacteria		95.52	0	0	0	3	0	3	16	0	0	6	6
999	ETNP14_120maa_PROKKA_53886 Glutathione-binding protein GsiB precursor	WP_012564642 ABC transporter substrate-binding protein Oligotropha carboxidovorans	2.31e-45	alphaproteobacteria		66.6	0	0	2	2	6	3	0	0	0	4	4
1003	ETNP_120m_PROKKA_157142 D-allose transporter subunit	ABG30196.1 putative sugar ABC transporter, periplasmic sugar-binding protein [Roseobacter denitrificans OCh 114]	6.52e-146	alphaproteobacteria		98.06	0	5	0	0	9	18	0	0	0	5	5
1037	ETNP_120m_PROKKA_174797 Periplasmic dipeptide transport protein precursor	ABF65477.1 extracellular solute-binding protein family 5 [Ruegeria sp. TM1040]	2.38e-23	alphaproteobacteria		41.42	0	2	2	2	2	2	4	0	0	2	2
1042	ETNP_120m_particle_PROKKA_129946 Acetoacetyl-CoA reductase	BAI72950.1 acetoacetyl-CoA reductase [Azospirillum sp. B510]	5.91e-135	alphaproteobacteria		62.76	0	0	0	0	0	9	22	0	0	4	4
1071	ETNP_120m_free_PROKKA_124494 Glutathione-binding protein GsiB precursor	ACA16671.1 extracellular solute-binding protein family 5 [Methylobacterium sp. 4-46]	0	alphaproteobacteria		50.5	0	3	0	0	2	5	5	0	0	3	3
1078	ETNP_100m_particle_PROKKA_79545 60 kDa chaperonin 3	APX67080.1 molecular chaperone GroEL [Sphingomonas sp. LK11]	1.39e-113	alphaproteobacteria		81.28	0	0	0	5	0	5	5	0	20	3	1
1093	WP_012562601	isocitrate dehydrogenase Oligotropha carboxidovorans		alphaproteobacteria		94.83	0	0	0	0	0	0	0	10	0	5	1
1095	ETNP_300m_PROKKA_158104 Elongation factor Tu	ABS64330.1 translation elongation factor Tu [Parvibaculum lavamentivorans DS-1]	0	alphaproteobacteria		55.57	0	2	0	2	0	2	9	4	0	4	1
1100	NP_300m_PROKKA_01256 Nitrate reductase	CAG22523.1 conserved hypothetical protein [Photobacterium profundum SS9]	0	alphaproteobacteria		68.2	0	0	0	0	0	2	4	0	0	6	3
1108	ETNP_120m_free_PROKKA_188124 Oligopeptide-binding protein AppA precursor	WP_013912826 ABC transporter substrate-binding protein Oligotropha carboxidovorans	1.54e-131	alphaproteobacteria		74.15	0	0	0	2	0	7	5	0	0	5	3
1117	ETNP_100m_particle_PROKKA_122890 Glutamine-binding periplasmic protein precursor	ADH91522.1 extracellular solute-binding protein family 3 [Starkeya novella DSM 506]	2.68e-23	alphaproteobacteria		58.03	0	0	0	0	4	12	8	0	0	3	3
1126	ETNP_120m_PROKKA_139834 D-ribose-binding periplasmic protein precursor	WP_009605362.1 LacI family transcriptional regulator [SAR116 cluster alpha proteobacterium HIMB100]	4.16e-176	alphaproteobacteria		76.94	0	0	0	0	13	3	5	0	0	4	3
1133	ETNP_120m_PROKKA_138745 Cold shock protein CspA	ABS62555.1 putative cold-shock DNA-binding domain protein [Parvibaculum lavamentivorans DS-1]	1.34e-27	alphaproteobacteria		44.05	0	0	0	17	0	26	26	0	0	2	1
1144	ETNP_120m_PROKKA_272423 General L-amino acid-binding periplasmic protein AapJ precursor	ADH88707.1 cationic amino acid ABC transporter, periplasmic binding protein [Starkeya novella DSM 506]	1.37e-154	alphaproteobacteria		62.77	0	0	0	0	8	4	0	0	0	4	1
1149	ETNP_160m_PROKKA_107968 Nitrogen regulatory protein P-II	ACI98665.1 nitrogen regulatory protein P-II [Rhodospirillum centenum SW]	2.19e-59	alphaproteobacteria		67.42	0	10	0	0	0	7	10	24	10	3	1
1170	NP_300m_PROKKA_17695 Periplasmic dipeptide transport protein precursor	AAV93432.1 peptide/opine/nickel uptake family ABC transporter, periplasmic substrate-binding protein [Ruegeria pomeroyi DSS-3]	3.83e-162	alphaproteobacteria		65.83	0	0	0	3	6	4	3	0	0	3	3
1172	ETNP14_120maa_PROKKA_87971 Bacterial extracellular solute-binding protein	WP_013045632 spermidine putrescine ABC transporter substrate-binding protein Candidatus Puniceispirillum marinum	9.76e-135	alphaproteobacteria		51.09	0	2	0	2	0	7	2	0	0	2	1
1179	NP_125m_PROKKA_03235 Receptor family ligand binding region	ACB23810.1 Extracellular ligand-binding receptor [Methylobacterium radiotolerans JCM 2831]	3.53e-45	alphaproteobacteria		71.24	0	0	0	0	10	0	2	0	0	4	4
1194	ETNP_120m_PROKKA_208361 hypothetical protein	WP_041861135 branched-chain amino acid ABC transporter substrate-binding protein Candidatus Puniceispirillum marinum	0	alphaproteobacteria		57.98	0	0	0	3	3	8	0	0	0	3	1
1211	ETNP_110m_PROKKA_50908 Tripartite tricarboxylate transporter family receptor	WP_013046080 hypothetical protein Candidatus Puniceispirillum marinum	1.12e-73	alphaproteobacteria		83.36	0	0	0	0	0	15	18	0	0	4	4
1228	ETNP_120m_PROKKA_282312 putative D,D-dipeptide-binding periplasmic protein DdpA precursor	AAV95804.1 peptide/opine/nickel uptake family ABC transporter, periplasmic substrate-binding protein [Ruegeria pomeroyi DSS-3]	6.34e-34	alphaproteobacteria		74.53	0	0	0	0	9	2	0	0	0	4	4
1255	ETNP_90m_PROKKA_187602 D-ribose-binding periplasmic protein precursor	WP_009605362.1 LacI family transcriptional regulator [SAR116 cluster alpha proteobacterium HIMB100]	3.08e-168	alphaproteobacteria		84.55	0	0	5	0	16	4	0	0	0	4	1
1277	ETNP_160m_PROKKA_72598 Isocitrate dehydrogenase [NADP]	WP_009603607.1 isocitrate dehydrogenase [SAR116 cluster alpha proteobacterium HIMB100]	0	alphaproteobacteria		101.04	0	0	0	0	0	0	0	11	0	4	1
1284	ETNP_120m_free_PROKKA_129846 glycine betaine transporter periplasmic subunit	WP_025046508 ABC transporter Sulfitobacter mediterraneus	6.85e-132	alphaproteobacteria		73.65	0	0	0	0	8	8	8	0	0	3	3
1308	ETNP_100m_particle_PROKKA_02285 Colicin I receptor precursor	ACJ01054.1 TonB-dependent receptor, putative [Rhodospirillum centenum SW]	8.96e-22	alphaproteobacteria		58.31	0	6	0	0	6	6	9	0	0	2	1
1340	ETNP_180m_PROKKA_85425 Adenosylhomocysteinase	ACJ00089.1 adenosylhomocysteinase, putative [Rhodospirillum centenum SW]	0	alphaproteobacteria		80.22	0	0	2	0	0	0	0	4	0	4	1
1347	ETNP_120m_PROKKA_204761 TonB dependent receptor	ABI78815.1 transporter, outer membrane receptor (OMR) family [Hyphomonas neptunium ATCC 15444]	3.33e-32	alphaproteobacteria		65.03	0	0	0	0	4	2	1	0	0	4	4
1364	ETNP_160m_PROKKA_106229 Pesticin receptor precursor	ABQ67266.1 TonB-dependent receptor [Sphingomonas wittichii RW1]	1.09e-160	alphaproteobacteria		50.59	0	1	0	0	0	1	2	0	0	3	1
1380	WP_014101919	isocitrate dehydrogenase Micavibrio aeruginosavorus		alphaproteobacteria		60.84	0	0	0	0	0	0	0	11	0	4	1
1399	ETNP14_120maa_PROKKA_48696 Oligopeptide-binding protein AppA precursor	WP_013912826 ABC transporter substrate-binding protein Oligotropha carboxidovorans	3.43e-138	alphaproteobacteria		51.39	0	0	0	0	0	4	2	2	0	4	2
1402	ETNP14_68maa_PROKKA_30204 Adenosylhomocysteinase	WP_013046134 S-adenosyl-L-homocysteine hydrolase Candidatus Puniceispirillum marinum	0	alphaproteobacteria		80.49	0	2	0	0	0	0	0	4	0	4	1
1417	ETNP_120m_PROKKA_292014 Cold shock protein CspA	ABF64485.1 cold-shock DNA-binding protein family [Ruegeria sp. TM1040]	6.26e-29	alphaproteobacteria		33.99	0	0	0	9	0	0	9	13	0	2	1
1429	ETNP_120m_PROKKA_84557 Glutathione-binding protein GsiB precursor	ACA16671.1 extracellular solute-binding protein family 5 [Methylobacterium sp. 4-46]	0	alphaproteobacteria		48.39	0	0	0	0	0	7	3	0	0	3	1
1460	ETNP_180m_PROKKA_179281 Colicin I receptor precursor	ABI77918.1 TonB-dependent receptor [Hyphomonas neptunium ATCC 15444]	7.43e-27	alphaproteobacteria		62.43	0	0	0	0	2	2	1	1	0	3	1
1464	ETNP_120m_PROKKA_156516 putative D,D-dipeptide-binding periplasmic protein DdpA precursor	AAV94934.1 oligopeptide/dipeptide ABC transporter, periplasmic substrate-binding protein [Ruegeria pomeroyi DSS-3]	2.15e-78	alphaproteobacteria		53.46	0	0	0	4	0	10	4	0	0	2	2
1481	WP_014103432	UDP-diphospho-muramoylpentapeptide beta-N- acetylglucosaminyltransferase Micavibrio aeruginosavorus		alphaproteobacteria		26.6	0	0	0	0	0	2	0	4	0	2	2
1488	ETNP_120m_particle_PROKKA_183957 Oligopeptide-binding protein AppA precursor	WP_013046399 twin-arginine translocation pathway signal protein Candidatus Puniceispirillum marinum	0	alphaproteobacteria		57.85	0	0	0	0	0	4	4	0	0	3	3
1522	ETNP_300m_PROKKA_184373 Pesticin receptor precursor	ABQ67040.1 TonB-dependent receptor [Sphingomonas wittichii RW1]	3.37e-133	alphaproteobacteria		46.56	0	0	0	0	1	1	1	0	0	2	1
1545	ETNP14_68maa_PROKKA_33165 Electron transfer flavoprotein subunit beta	ABF65159.1 electron transfer flavoprotein beta-subunit [Ruegeria sp. TM1040]	1.51e-136	alphaproteobacteria		47.24	0	0	0	4	0	0	0	4	4	3	2
1603	WP_013045076	enolase Candidatus Puniceispirillum marinum		alphaproteobacteria		40.92	0	0	0	0	0	0	0	5	0	3	1
1654	ETNP_300m_PROKKA_151524 putative phospholipid-binding lipoprotein MlaA precursor	BAE49237.1 Surface lipoprotein [Magnetospirillum magneticum AMB-1]	6.9e-57	alphaproteobacteria		52.34	0	0	0	0	0	4	7	0	0	2	2
1671	ETNP14_68maa_PROKKA_23456 Glyceraldehyde-3-phosphate dehydrogenase 1	WP_013913742 glyceraldehyde-3-phosphate dehydrogenase Oligotropha carboxidovorans	4.66e-150	alphaproteobacteria		44.13	0	0	0	0	0	0	0	4	5	3	1
1747	ETNP_120m_free_PROKKA_114018 High-affinity branched-chain amino acid transport system permease protein LivH	ABE40732.1 inner-membrane translocator [Rhodopseudomonas palustris BisB5]	0	alphaproteobacteria		26.08	0	0	0	0	0	1	0	1	0	2	1
1778	ETNP_120m_free_PROKKA_270310 DNA mismatch repair protein MutS	BAI72350.1 DNA mismatch repair protein [Azospirillum sp. B510]	0	alphaproteobacteria		26.5	0	0	0	0	0	0	0	2	0	2	1
1794	ETNP_120m_free_PROKKA_96996 DNA-binding protein HRm	ABS64834.1 histone family protein DNA-binding protein [Parvibaculum lavamentivorans DS-1]	7.75e-39	alphaproteobacteria		37.82	0	0	0	0	0	27	0	0	0	2	2
1849	ETNP_160m_PROKKA_206105 Sulfotransferase domain protein	ABS62908.1 sulfotransferase [Parvibaculum lavamentivorans DS-1]	3.84e-46	alphaproteobacteria		29.44	0	0	0	2	0	2	0	0	0	1	1
1850	ETNP_120m_free_PROKKA_325210 cell division ABC transporter subunit FtsX	ACJ01437.1 cell division protein, putative [Rhodospirillum centenum SW]	4.23e-67	alphaproteobacteria		34.82	0	0	0	3	0	3	0	0	0	1	1
1901	ETNP_120m_free_PROKKA_310468 Fructose dehydrogenase large subunit	WP_013961264 2-keto-gluconate dehydrogenase Roseobacter litoralis	0	alphaproteobacteria		41.33	0	0	0	0	0	0	5	0	0	2	2
1915	ETNP_120m_PROKKA_219665 NADH-quinone oxidoreductase chain 1	ABS64827.1 NADH-quinone oxidoreductase, F subunit [Parvibaculum lavamentivorans DS-1]	0	alphaproteobacteria		49.81	0	0	0	0	0	0	0	4	0	2	2
1918	ETNP_160m_PROKKA_177364 Acetophenone carboxylase gamma subunit	ACA16445.1 5-oxoprolinase (ATP-hydrolyzing) [Methylobacterium sp. 4-46]	0	alphaproteobacteria		32.25	0	0	0	0	0	2	2	0	0	1	1
1923	WP_013961764	isocitrate dehydrogenase Roseobacter litoralis		alphaproteobacteria		45.85	0	0	0	0	0	0	0	4	0	2	1
1926	ETNP14_68maa_PROKKA_18825 2-oxoglutarate carboxylase small subunit	AAV94467.1 pyruvate carboxylase [Ruegeria pomeroyi DSS-3]	0	alphaproteobacteria		26.83	0	1	0	0	0	0	0	2	0	2	2
1984	ETNP_160m_PROKKA_04498 hypothetical protein	WP_013960661 sugar ABC transporter substrate-binding protein Roseobacter litoralis	0	alphaproteobacteria		56.33	0	0	0	0	3	0	0	0	0	2	2
1989	ETNP_110m_PROKKA_36446 Bacterial extracellular solute-binding protein	WP_013960522 ABC transporter Roseobacter litoralis	2.11e-165	alphaproteobacteria		47.83	0	0	0	0	6	0	0	0	0	2	2
2006	WP_025047462	S-adenosyl-L-homocysteine hydrolase Sulfitobacter mediterraneus		alphaproteobacteria		38.45	0	4	0	0	0	1	0	0	0	2	1
2011	ETNP_100m_particle_PROKKA_115405 macrolide transporter ATP-binding /permease protein	APX65802.1 transporter [Sphingomonas sp. LK11]	0	alphaproteobacteria		35.65	0	1	0	0	0	1	0	0	0	2	1
2016	ETNP_120m_PROKKA_294268 2,3-diketo-L-gulonate-binding periplasmic protein YiaO precursor	WP_013960823 C4-dicarboxylate ABC transporter substrate-binding protein Roseobacter litoralis	3.83e-120	alphaproteobacteria		33.49	0	0	0	0	0	6	0	0	0	2	2
2032	ETNP14_68mB_PROKKA_123324 Arginine--tRNA ligase	BAE51333.1 Arginyl-tRNA synthetase [Magnetospirillum magneticum AMB-1]	1.61e-98	alphaproteobacteria		32.53	0	7	0	0	0	0	0	0	4	2	2
2034	ETNP_120m_particle_PROKKA_28340 Shikimate kinase	AAV96925.1 DNA-binding/shikimate kinase domain protein [Ruegeria pomeroyi DSS-3]	4.27e-48	alphaproteobacteria		25.22	0	2	0	0	0	0	0	2	0	1	1
2067	ETNP_300m_PROKKA_60596 Macrolide export protein MacA	ABG30984.1 efflux transporter, RND family, MFP subunit [Roseobacter denitrificans OCh 114]	5.75e-65	alphaproteobacteria		25.26	0	0	0	0	0	0	0	4	3	2	2
2115	ETNP14_120maa_PROKKA_101722 Acyl-CoA dehydrogenase	ACI97592.1 glutaryl-CoA dehydrogenase [Rhodospirillum centenum SW]	0	alphaproteobacteria		36.09	0	0	0	0	0	0	0	3	0	1	1
2123	ETNP_160m_PROKKA_201247 Cytochrome c1 precursor	WP_009605076.1 cytochrome C [SAR116 cluster alpha proteobacterium HIMB100]	4.39e-82	alphaproteobacteria		38.46	0	0	0	0	0	6	0	7	0	2	2
2133	ETNP14_68mB_PROKKA_59223 60 kDa chaperonin 1	WP_009605489.1 molecular chaperone GroEL [SAR116 cluster alpha proteobacterium HIMB100]	1.97e-160	alphaproteobacteria		26.91	0	3	0	0	0	0	3	0	0	2	1
2349	ETNP_160m_PROKKA_176275 Electron transfer flavoprotein subunit beta	BAE52034.1 Electron transfer flavoprotein [Magnetospirillum magneticum AMB-1]	1.03e-123	alphaproteobacteria		32.37	0	0	0	0	0	0	0	4	0	1	1
2509	ETNP_120m_free_PROKKA_06902 Acetyl-/propionyl-coenzyme A carboxylase alpha chain	ABS64300.1 Carbamoyl-phosphate synthase L chain ATP-binding [Parvibaculum lavamentivorans DS-1]	0	alphaproteobacteria		24.24	0	0	0	0	0	0	0	0	1	1	1
2703	ETNP_120m_free_PROKKA_182823 Glutamine synthetase 1	APX65711.1 glutamine synthetase [Sphingomonas sp. LK11]	0	alphaproteobacteria		21.62	0	0	0	0	0	0	0	3	0	1	1
2892	ETNP_140m_PROKKA_26645 Substrate binding domain of ABC-type glycine betaine transport system	AAV94835.1 glycine betaine/proline ABC transporter, periplasmic substrate-binding protein [Ruegeria pomeroyi DSS-3]	8.67e-126	alphaproteobacteria		45.96	0	0	0	0	4	0	0	0	0	1	1
2894	ETNP_90m_PROKKA_35232 2-oxoglutarate carboxylase small subunit	ABS64300.1 Carbamoyl-phosphate synthase L chain ATP-binding [Parvibaculum lavamentivorans DS-1]	0	alphaproteobacteria		77.87	0	0	0	0	0	0	0	2	0	1	1
2908	NP_300m_PROKKA_23799 ATP-dependent Clp protease ATP-binding subunit ClpX	BAE51595.1 ATP-dependent protease Clp [Magnetospirillum magneticum AMB-1]	0	alphaproteobacteria		23.79	0	3	0	0	0	0	0	0	0	1	1
2913	ETNP_120m_PROKKA_32085 Heme-binding protein A precursor	AAV94934.1 oligopeptide/dipeptide ABC transporter, periplasmic substrate-binding protein [Ruegeria pomeroyi DSS-3]	9.21e-129	alphaproteobacteria		25.35	0	0	0	0	0	0	2	0	0	1	1
2918	ETNP_120m_free_PROKKA_152118 Glutathione-regulated potassium-efflux system protein KefC	BAE52794.1 ferrous transporter [Magnetospirillum magneticum AMB-1]	5.15e-118	alphaproteobacteria		27.3	0	0	0	0	0	0	0	3	0	1	1
2928	ETNP_120m_PROKKA_95819 putative FAD-linked oxidoreductase	ABE41069.1 FAD linked oxidase-like [Rhodopseudomonas palustris BisB5]	0	alphaproteobacteria		20.46	0	0	0	0	0	0	2	0	0	1	1
2960	ETNP_120m_PROKKA_67928 Citrate synthase	BAI72247.1 citrate synthase [Azospirillum sp. B510]	9.06e-180	alphaproteobacteria		21.66	0	0	0	0	0	0	0	3	0	1	1
2984	ETNP14_120mab_PROKKA_29402 hypothetical protein	BAE48855.1 SAM-dependent methyltransferase [Magnetospirillum magneticum AMB-1]	2.77e-114	alphaproteobacteria		22.41	0	0	0	0	0	0	0	3	0	1	1
3351	ETNP_100m_particle_PROKKA_108133 2,3-bisphosphoglycerate-dependent phosphoglycerate mutase	APX65129.1 phosphoglyceromutase [Sphingomonas sp. LK11]	2.13e-167	alphaproteobacteria		24.02	0	0	0	0	0	0	0	5	0	1	1
3393	ETNP_120m_particle_PROKKA_206354 Acyl-CoA dehydrogenase, short-chain specific	ABS62444.1 acyl-CoA dehydrogenase domain protein [Parvibaculum lavamentivorans DS-1]	6.79e-77	alphaproteobacteria		22.54	0	0	0	0	0	0	0	12	0	1	1
3411	ETNP14_68maa_PROKKA_18906 L-galactonate transporter	ABQ67285.1 major facilitator superfamily MFS_1 [Sphingomonas wittichii RW1]	1.8e-88	alphaproteobacteria		20.77	0	0	0	0	0	0	0	2	0	1	1
3627	ETNP_120m_free_PROKKA_205383 Long-chain-fatty-acid--CoA ligase	ABE38371.1 AMP-dependent synthetase and ligase [Rhodopseudomonas palustris BisB5]	2.99e-157	alphaproteobacteria		23.01	0	0	0	0	0	0	0	0	0	1	1
3727	ETNP_100m_particle_PROKKA_45613 Putative alcohol dehydrogenase D	ABS64616.1 Alcohol dehydrogenase zinc-binding domain protein [Parvibaculum lavamentivorans DS-1]	4.26e-130	alphaproteobacteria		59.75	0	0	0	0	0	0	0	7	0	1	1
3738	NP_85m_PROKKA_12046 Membrane lipoprotein TmpC precursor	WP_040927435.1 membrane protein [SAR116 cluster alpha proteobacterium HIMB100]	5.59e-146	alphaproteobacteria		41.9	0	0	0	0	3	0	0	0	0	1	1
3781	ETNP_100m_particle_PROKKA_74573 50S ribosomal protein L7/L12	APX67199.1 50S ribosomal protein L7/L12 [Sphingomonas sp. LK11]	2.37e-77	alphaproteobacteria		32.05	0	0	0	0	0	0	0	0	9	1	1
3786	ETNP_300m_PROKKA_181310 Succinyl-CoA ligase [ADP-forming] subunit alpha	ABS63073.1 succinyl-CoA synthetase, alpha subunit [Parvibaculum lavamentivorans DS-1]	1.09e-114	alphaproteobacteria		27.76	0	0	0	0	0	0	0	5	0	1	1
3845	ETNP_120m_particle_PROKKA_138315 2-oxoglutarate dehydrogenase E1 component	WP_041793764 2-oxoglutarate dehydrogenase Micavibrio aeruginosavorus	9.57e-177	alphaproteobacteria		21.79	0	0	0	0	0	0	0	2	0	1	1
3877	ETNP_90m_PROKKA_80408 3-succinoylsemialdehyde-pyridine dehydrogenase	WP_009603947.1 aldehyde dehydrogenase [SAR116 cluster alpha proteobacterium HIMB100]	0	alphaproteobacteria		20.83	0	0	0	0	0	0	0	3	0	1	1
649	NP_300m_PROKKA_07216 Purine-binding protein precursor	ADH89013.1 basic membrane lipoprotein [Starkeya novella DSM 506]	4.4e-166	alphaproteobacteria		79.76	0	0	0	5	0	11	21	0	0	10	2
1877	ETNP_300m_PROKKA_93098 Tyrosine recombinase XerC	BAE53054.1 Integrase [Magnetospirillum magneticum AMB-1]	7.48e-126	alphaproteobacteria/Virus		25.27	0	0	0	0	0	0	4	0	4	1	1
109	ETNP_100m_particle_PROKKA_60983 Core histone H2A/H2B/H3/H4	Vexillifera_sp_0201544210 No definition line	6.86e-74	Ameoba		180.97	19	34	0	5	0	10	20	36	5	20	2
296	ETNP14_120maa_PROKKA_78369 Bacterial actin-related protein	Mayorella_sp_0174229138 No definition line	0	ameoba		117.38	3	2	0	2	0	2	0	12	3	12	3
558	ETNP_120m_free_PROKKA_147607 Core histone H2A/H2B/H3/H4	Trichosphaerium_sp_0168519680 No definition line	2.76e-54	amoeba		117.38	4	4	0	0	0	4	4	10	4	5	1
770	ETNP_120m_free_PROKKA_147606 Core histone H2A/H2B/H3/H4	Vexillifera_sp_0201548872 No definition line	5.1e-38	amoeba		100.4	0	0	0	0	0	0	0	15	0	7	3
1329	ETNP_300m_PROKKA_163839 hypothetical protein	Stereomyxa_ramosa_0174268336 No definition line	2.09e-23	amoeba		85.73	0	0	0	0	0	0	0	3	0	4	4
3276	ETNP_90m_PROKKA_211738 Elongation factor Tu	Neoparamoeba_aestuarina_0201506112 No definition line	2.17e-33	amoeba		39.62	0	0	0	0	0	0	0	13	0	1	1
1300	ETNP_110m_PROKKA_13903 Serine/threonine-protein kinase B	KHE94101 Secreted effector protein pipB2 Candidatus Scalindua brodae	7.49e-70	Anammox		25.86	0	0	0	7	0	0	0	7	7	1	1
435	KHE92665	hydrazine synthase A subunit Candidatus Scalindua brodae		Anammox		88.13	0	0	0	4	3	10	3	0	0	11	6
439	KHE93198	hydrazine synthase BC subunit Candidatus Scalindua brodae		Anammox		108.24	0	0	0	7	5	10	7	0	0	10	2
479	NP_100m_PROKKA_10275 hypothetical protein	KHE92665 hydrazine synthase A subunit Candidatus Scalindua brodae	0	Anammox		95.3	0	0	3	4	8	19	8	0	0	8	3
485	NP_100m_PROKKA_08030 hypothetical protein	KHE91533 hypothetical protein SCABRO_02743 Candidatus Scalindua brodae	0	Anammox		132.02	0	0	4	0	23	2	2	0	0	12	4
573	NP_125m_PROKKA_05636 hypothetical protein	KHE92665 hydrazine synthase A subunit Candidatus Scalindua brodae	4.73e-114	Anammox		81.79	0	0	6	8	6	35	15	0	0	7	2
618	ETNP_120m_PROKKA_126243 hypothetical protein	KHE91533 hypothetical protein SCABRO_02743 Candidatus Scalindua brodae	0	Anammox		124.9	0	0	4	0	17	2	2	0	0	10	2
658	ETNP_120m_PROKKA_176497 Di-haem cytochrome c peroxidase	KHE93198 hydrazine synthase BC subunit Candidatus Scalindua brodae	0	Anammox		92.82	0	0	0	6	6	9	10	0	0	7	1
704	ETNP_120m_PROKKA_83500 hypothetical protein	KHE92665 hydrazine synthase A subunit Candidatus Scalindua brodae	2.15e-121	Anammox		63.27	0	0	0	13	5	24	8	0	0	6	1
874	ETNP_110m_PROKKA_26326 hypothetical protein	KHE90508 hypothetical protein SCABRO_03736 Candidatus Scalindua brodae	2.56e-80	Anammox		70.98	0	0	0	13	25	30	0	0	0	5	5
901	ETNP_120m_PROKKA_141011 hypothetical protein	KHE93198 hydrazine synthase BC subunit Candidatus Scalindua brodae	1.08e-82	Anammox		64.65	0	8	0	23	0	23	15	0	0	3	1
1155	KHE93153	nitrite oxidoreductase beta subunit Candidatus Scalindua brodae		Anammox		45.39	0	5	2	2	0	2	0	2	0	3	1
1236	NP_125m_PROKKA_07876 60 kDa chaperonin	KHE90333 chaperonin GroEL Candidatus Scalindua brodae	0	Anammox		65.34	0	0	2	0	6	2	0	0	0	4	1
1248	ETNP14_120mac_PROKKA_44386 Nitrogen regulatory protein P-II	KHE92097 nitrogen regulatory protein P-II Candidatus Scalindua brodae	1.37e-46	Anammox		45.33	0	0	0	11	24	11	11	0	0	2	1
1259	KHE90333	chaperonin GroEL Candidatus Scalindua brodae		Anammox		63.5	0	0	2	0	2	3	0	2	0	4	1
1504	KHE93157	nitrite oxidoreductase alpha subunit Candidatus Scalindua brodae		Anammox		56.76	0	0	0	0	0	1	2	0	0	3	1
1597	ETNP14_120maa_PROKKA_31636 Perchlorate reductase subunit alpha precursor	KHE93157 nitrite oxidoreductase alpha subunit Candidatus Scalindua brodae	0	Anammox		35.53	0	1	0	0	0	1	0	1	0	2	1
1598	ETNP_110m_PROKKA_49725 DNA-binding protein HU-beta	KHE93527 DNA binding protein HU Candidatus Scalindua brodae	1.69e-47	Anammox		44.95	0	0	0	13	13	13	0	0	0	1	1
1848	ETNP_120m_particle_PROKKA_122080 Chaperone protein DnaK	KHE90311 molecular chaperone DnaK Candidatus Scalindua brodae	0	Anammox		41.65	0	0	0	1	0	0	0	2	0	2	1
1859	NP_300m_PROKKA_23381 Ammonium transporter NrgA	KHE92096 ammonium transporter Candidatus Scalindua brodae	0	Anammox		29.52	0	0	0	0	2	0	3	0	0	2	2
1994	NP_125m_PROKKA_04230 hypothetical protein	KHE93707 hypothetical protein SCABRO_00575 Candidatus Scalindua brodae	4.73e-155	Anammox		46.15	0	0	0	2	0	4	0	0	0	2	2
1996	NP_300m_PROKKA_43360 putative lipoprotein YiaD precursor	KHE93390 flagellar motor protein MotB Candidatus Scalindua brodae	9.41e-111	Anammox		53.13	0	0	0	0	11	0	0	0	0	2	1
2008	NP_100m_PROKKA_05553 putative lipoprotein YiaD precursor	KHE93390 flagellar motor protein MotB Candidatus Scalindua brodae	5.66e-114	Anammox		51.64	0	0	0	0	9	0	0	0	0	2	1
2670	NP_125m_PROKKA_02777 Anthranilate phosphoribosyltransferase	KHE92221 anthranilate phosphoribosyltransferase component II Candidatus Scalindua brodae	2.48e-173	Anammox		20.13	0	0	0	0	0	0	3	0	0	1	1
2681	NP_100m_PROKKA_03920 3-hexulose-6-phosphate synthase	KHE91851 thiamine monophosphate synthase Candidatus Scalindua brodae	0	Anammox		21.03	0	0	0	0	0	0	0	2	0	1	1
2919	ETNP_120m_particle_PROKKA_22068 hypothetical protein	KHE94006 hypothetical protein SCABRO_00256 Candidatus Scalindua brodae	2.99e-162	Anammox		21.43	0	0	0	0	0	0	2	0	0	1	1
3317	ETNP_120m_particle_PROKKA_82572 hypothetical protein	KHE90521 hypothetical protein SCABRO_03749 Candidatus Scalindua brodae	0	Anammox		23.66	0	0	0	0	0	0	2	0	0	1	1
1443	ETNP14_68maa_PROKKA_40878 Phosphoenolpyruvate carboxykinase [GTP]	KHE92571 Phosphoenolpyruvate carboxykinase Candidatus Scalindua brodae	0	Anammox/Actinobacteria		55.98	0	0	0	0	0	0	0	4	0	2	1
3316	KHE90669	cation efflux transporter Candidatus Scalindua brodae		Anammox/Actinobacteria/Chloroflexi		28.68	0	0	0	0	0	0	0	1	0	1	1
1908	KHE92417	glycogen phosphorylase Candidatus Scalindua brodae		Anammox/Deltaproteobacteria		42.77	0	0	0	0	0	0	0	2	0	2	1
1844	ETNP_120m_free_PROKKA_19697 Fructose-1,6-bisphosphatase class 1	KHE91822 inositol phosphatase/fructose-16-bisphosphatase Candidatus Scalindua brodae	2.47e-145	Anammox/Planctomycetes		48.34	0	0	0	0	0	0	0	3	0	1	1
1358	WP_011310673	glyceraldehyde-3-phosphate dehydrogenase Thiobacillus denitrificans		betaproteobacteria		58.59	2	0	0	0	0	0	0	6	2	4	1
322	ETNP_120m_particle_PROKKA_202758 Rhodanese-like domain protein	WP_011312162 sulfurtransferase Thiobacillus denitrificans	5.33e-90	betaproteobacteria		134.55	0	0	0	18	21	23	38	0	0	9	9
676	ETNP_100m_particle_PROKKA_43440 Ribulose bisphosphate carboxylase	WP_011313150 ribulose bisphosphate carboxylase Thiobacillus denitrificans	0	Betaproteobacteria		119.57	0	22	3	0	0	0	0	0	0	9	9
1191	ETNP_90m_PROKKA_149018 Chaperone protein DnaK	WP_011312050 molecular chaperone DnaK Thiobacillus denitrificans	0	betaproteobacteria		56.6	0	2	0	0	0	2	0	4	0	4	1
1952	WP_041432157	protein translocase subunit SecA Thiobacillus denitrificans		betaproteobacteria		23.57	0	0	0	0	0	0	1	1	0	2	2
2903	ETNP_100m_particle_PROKKA_75873 Modulator of FtsH protease HflK	WP_011311115 membrane protein Thiobacillus denitrificans	1.87e-130	betaproteobacteria		24.42	0	0	0	0	0	0	2	0	0	1	1
293	ETNP_70m_PROKKA_29390 ATP synthase subunit beta	EAP87371.1 ATP synthase subunit B [Croceibacter atlanticus HTCC2559]	0	CFB		146.5	2	5	0	0	0	8	8	17	2	15	1
1580	NP_125m_PROKKA_01195 SusD family protein	WP_038597442.1 RagB/SusD family nutrient uptake outer membrane protein [Dokdonia sp. MED134]	1.29e-69	CFB		50.68	2	0	0	0	4	3	0	0	0	3	3
853	ETNP14_68maa_PROKKA_25023 DNA-directed RNA polymerase subunit beta'	ABG60408.1 DNA-directed RNA polymerase subunit beta' [Cytophaga hutchinsonii ATCC 33406]	0	CFB		74.43	1	1	0	1	0	1	0	1	1	6	2
661	ETNP14_68mB_PROKKA_119597 60 kDa chaperonin	WP_012844412.1 molecular chaperone GroEL [Rhodothermus marinus]	4.72e-56	CFB		61.61	0	0	0	5	16	16	16	11	0	4	1
742	ETNP_120m_particle_PROKKA_116865 Vitamin B12 transporter BtuB	WP_038597439.1 SusC/RagA family TonB-linked outer membrane protein [Dokdonia sp. MED134]	0	CFB		88.51	0	2	2	0	1	5	4	0	0	6	5
927	ETNP14_68maa_PROKKA_77261 Chaperone protein DnaK	AMC10553.1 molecular chaperone DnaK [Lutibacter profundi]	0	CFB		78.87	0	5	0	0	0	2	3	6	0	5	1
1082	WP_012843612	DNA-directed RNA polymerase subunit beta Rhodothermus marinus		CFB		64.15	0	1	0	0	0	1	0	1	0	4	1
1084	ETNP_160m_PROKKA_149350 Vitamin B12 transporter BtuB	WP_038597439.1 SusC/RagA family TonB-linked outer membrane protein [Dokdonia sp. MED134]	6.1e-51	CFB		52.7	0	10	10	0	8	10	10	0	0	2	1
1089	ETNP14_68maa_PROKKA_78110 Respiratory nitrate reductase 1 beta chain	KJS04194 nitrate reductase Flavobacteriales bacterium BRH_c54	0	CFB		64.23	0	0	0	0	1	3	3	0	0	3	1
1274	ETNP_100m_PROKKA_21219 Enolase	WP_031445089 enolase Arenibacter algicola	0	CFB		50.49	0	0	0	0	0	0	0	6	0	4	1
1366	WP_031446160	phosphoglycerate kinase Arenibacter algicola		CFB		97.06	0	0	0	0	0	0	0	7	0	3	3
1492	ETNP_120m_particle_PROKKA_180048 TonB dependent receptor	WP_049772362.1 SusC/RagA family TonB-linked outer membrane protein [Rhodothermus marinus]	0	CFB		62.63	0	0	0	0	3	2	0	0	0	2	2
1797	WP_012844666	chemotaxis protein Rhodothermus marinus		CFB		46.96	0	0	0	0	0	2	0	0	2	2	1
1991	WP_012845261	chemotaxis protein Rhodothermus marinus		CFB		50.98	0	0	0	0	0	0	0	3	2	2	1
2103	WP_051892267	TonB-dependent receptor Arenibacter algicola		CFB		55.95	0	0	0	0	1	0	0	0	0	2	1
2361	ETNP14_120maa_PROKKA_24191 DNA gyrase subunit A	WP_013307636.1 DNA gyrase subunit A [Maribacter sp. HTCC2170]	0	CFB		23.83	0	0	0	0	0	0	0	1	0	1	1
2660	ETNP_120m_PROKKA_152344 SusD family protein	WP_012844256.1 RagB/SusD domain-containing protein [Rhodothermus marinus]	8.17e-109	CFB		21.13	0	0	0	0	0	2	0	0	0	1	1
2889	ETNP_100m_PROKKA_89532 TonB-dependent Receptor Plug Domain protein	WP_038597439.1 SusC/RagA family TonB-linked outer membrane protein [Dokdonia sp. MED134]	0	CFB		45.48	0	0	0	0	1	0	0	0	0	1	1
2899	WP_031445522	argininosuccinate lyase Arenibacter algicola		CFB		34.16	0	0	0	0	0	0	0	2	0	1	1
2916	ETNP14_120maa_PROKKA_123221 SPFH domain / Band 7 family protein	KJS05879 peptidase Flavobacteriales bacterium BRH_c54	1.65e-44	CFB		30.62	0	0	0	0	0	0	0	13	0	1	1
3313	ETNP14_68maa_PROKKA_121037 Ornithine aminotransferase	WP_013306478.1 ornithine--oxo-acid transaminase [Maribacter sp. HTCC2170]	1.19e-150	CFB		27.55	0	0	0	0	0	0	0	4	0	1	1
3795	WP_008255532	peptidase S8 and S53 subtilisin kexin sedolisin Flavobacteria bacterium BAL38		CFB		20.11	0	1	0	0	0	0	0	0	0	1	1
3802	ETNP14_68maa_PROKKA_37553 Ribosome-binding factor A	KJS05325 ribosome-binding factor A Flavobacteriales bacterium BRH_c54	1.97e-33	CFB		25.67	0	0	0	0	0	0	0	8	0	1	1
2731	ETNP14_68maa_PROKKA_123185 1-pyrroline-5-carboxylate dehydrogenase	EDP95526.1 delta-1-pyrroline-5-carboxylate dehydrogenase [Kordia algicida OT-1]	9.03e-149	CFB		21.42	0	0	0	0	0	0	0	4	0	1	1
625	ETNP14_120maa_PROKKA_90272 Chaperone protein DnaK	ABG60341.1 chaperone protein (heat shock protein 70) [Cytophaga hutchinsonii ATCC 33406]	0	CFB		108.29	0	4	0	0	0	0	5	8	1	6	2
97	ETNP14_120maa_PROKKA_68035 Monocarboxylate 2-oxoacid-binding periplasmic protein precursor	ACL25921.1 TRAP dicarboxylate transporter DctM subunit [Chloroflexus aggregans DSM 9485]	8.29e-102	Chloroflexi		160.48	0	11	4	7	17	31	29	0	0	18	3
146	ETNP_100m_PROKKA_84349 Monocarboxylate 2-oxoacid-binding periplasmic protein precursor	ACL25921.1 TRAP dicarboxylate transporter DctM subunit [Chloroflexus aggregans DSM 9485]	3.6e-92	Chloroflexi		135.54	0	9	3	14	9	29	30	0	0	13	2
667	ETNP_120m_free_PROKKA_86671 60 kDa chaperonin	WP_013561045.1 molecular chaperone GroEL [Anaerolinea thermophila]	0	Chloroflexi		84.07	0	3	0	2	2	4	5	2	4	6	1
686	ETNP_160m_PROKKA_43661 60 kDa chaperonin	ACL23429.1 chaperonin GroEL [Chloroflexus aggregans DSM 9485]	0	Chloroflexi		66.73	0	0	0	2	6	8	7	0	0	5	1
804	ETNP_120m_PROKKA_102853 60 kDa chaperonin	ACL23429.1 chaperonin GroEL [Chloroflexus aggregans DSM 9485]	0	Chloroflexi		78.84	0	0	0	2	3	5	4	3	0	5	1
899	ETNP_120m_PROKKA_200726 Oligopeptide-binding protein AppA precursor	SAR202_JMBHMLPD_02911 Heme-binding protein A	6.6e-29	Chloroflexi		72.95	0	0	0	2	2	6	6	0	0	6	6
921	ETNP_100m_PROKKA_16695 Periplasmic dipeptide transport protein precursor	WP_041455789.1 hypothetical protein [Anaerolinea thermophila]	1.4e-161	Chloroflexi		53.53	0	2	0	2	0	9	2	0	0	4	4
1584	NP_300m_PROKKA_33197 D-ribose-binding periplasmic protein precursor	WP_013558975.1 D-ribose transporter subunit RbsB [Anaerolinea thermophila]	1.96e-42	Chloroflexi		44.98	0	9	0	0	0	5	0	0	0	2	2
2329	ETNP_140m_PROKKA_86143 Ribonuclease BN	SAR202_JMBHMLPD_04193 Ribonuclease Z	3.57e-151	Chloroflexi		24.68	0	0	0	0	0	0	0	0	0	1	1
2467	ETNP_300m_PROKKA_156992 Gluconolactonase precursor	SAR202_JMBHMLPD_01793 Gluconolactonase	1.73e-63	Chloroflexi		31.19	0	0	0	0	5	0	0	0	0	1	1
3263	NP_300m_PROKKA_07123 ribonucleotide-diphosphate reductase subunit beta	SAR202_JMBHMLPD_01968 hypothetical protein	2.36e-67	Chloroflexi		43.05	0	0	0	0	0	0	3	0	0	1	1
3771	ETNP_120m_particle_PROKKA_191071 Calcium-transporting ATPase	WP_013558590.1 ATPase [Anaerolinea thermophila]	7.43e-106	Chloroflexi		31.12	0	0	0	0	0	0	0	4	0	1	1
3801	ETNP_120m_free_PROKKA_61463 Cocaine esterase	SAR202_JMBHMLPD_04790 Cocaine esterase	1.69e-150	Chloroflexi		25.85	0	0	0	0	0	0	0	1	0	1	1
45	ETNP_100m_particle_PROKKA_00069 hypothetical protein	Strombidium_inclinatum_0170509354 No definition line	2.7e-25	Ciliate		187.6	79	87	26	0	0	0	0	68	66	24	24
73	ETNP_100m_particle_PROKKA_82300 Tubulin/FtsZ family, GTPase domain	Anophryoides_haemophila_0204820976 No definition line	6.49e-96	Ciliate		162.14	57	67	0	29	0	39	47	71	9	24	9
60	ETNP_100m_particle_PROKKA_11753 hypothetical protein	Strombidium_rassoulzadegani_0168607678 No definition line	1.77e-126	Ciliate		162.36	32	41	0	18	0	23	23	45	14	18	2
110	ETNP_100m_particle_PROKKA_145658 Tubulin/FtsZ family, GTPase domain	Strombidinopsis_acuminatum_0176365760 No definition line	4.82e-96	Ciliate		157.68	32	59	0	24	0	37	44	61	6	21	2
91	ETNP_100m_particle_PROKKA_145656 hypothetical protein	Favella_taraikaensis_0185600242 No definition line	1.65e-110	Ciliate		196.36	22	39	6	27	0	31	48	55	0	24	1
127	ETNP_100m_particle_PROKKA_55047 hypothetical protein	Strombidium_rassoulzadegani_0168613666 No definition line	2.23e-45	Ciliate		132.42	15	17	15	0	0	0	0	19	15	14	14
814	ETNP14_68maa_PROKKA_166295 Ubiquitin family protein	Pseudokeronopsis_sp_0170547410 No definition line	1.35e-45	Ciliate		85.51	0	0	0	0	0	0	8	66	0	5	1
1050	ETNP_120m_PROKKA_107659 hypothetical protein	Favella_taraikaensis_0185584460 No definition line	1.91e-43	Ciliate		56.02	0	8	0	3	0	10	8	0	0	3	1
1085	ETNP_100m_particle_PROKKA_53949 hypothetical protein	Favella_taraikaensis_0185584460 No definition line	2e-38	Ciliate		43.02	0	8	0	4	0	19	0	0	0	4	2
1827	ETNP_120m_particle_PROKKA_207434 Bacterial actin-related protein	Euplotes_crassus_0196994090 No definition line	7.9e-115	Ciliate		26.21	0	0	0	0	0	0	0	8	0	2	1
2107	ETNP_100m_particle_PROKKA_90469 Chaperone protein HtpG	Aristerostoma_sp_0114585974 No definition line	1.9e-88	Ciliate		52.99	0	0	0	0	0	0	0	7	0	1	1
2644	ETNP_120m_particle_PROKKA_232326 hypothetical protein	Aristerostoma_sp_0114576510 No definition line	3.96e-25	Ciliate		52.52	0	0	0	0	0	0	0	9	0	1	1
260	WP_011127365	ATP synthase subunit alpha Synechococcus sp WH 8102		Cyanobacteria	Syn	128.88	1	13	0	3	2	1	1	10	1	12	2
252	WP_011128875	bleomycin hydrolase Synechococcus		Cyanobacteria	Syn	110.02	19	23	0	8	0	14	0	17	8	6	2
93	WP_038543230	bleomycin hydrolase Synechococcus sp KORDI-100		Cyanobacteria	Syn	145.1	20	34	9	22	9	23	0	22	17	14	1
202	WP_011128867	C-phycoerythrin class 2 subunit alpha Synechococcus		Cyanobacteria	Syn	155.67	25	25	0	4	0	15	4	38	19	16	11
80	WP_011128866	C-phycoerythrin class 2 subunit beta Synechococcus		Cyanobacteria	Syn	179.79	34	37	10	17	10	32	0	29	26	17	6
14	ETNP_120m_free_PROKKA_182310 C-phycoerythrin class 2 subunit beta	CAK22919.1 C-phycoerythrin class II beta chain [Synechococcus sp. WH 7803]	2.28e-103	Cyanobacteria	Syn	245.91	9	70	39	51	9	51	0	52	13	45	34
129	ETNP_90m_PROKKA_138320 C-phycoerythrin class 2 subunit beta	CAK22919.1 C-phycoerythrin class II beta chain [Synechococcus sp. WH 7803]	1.06e-110	Cyanobacteria	Syn	137.96	14	52	0	15	0	15	0	14	4	16	9
326	ETNP_100m_particle_PROKKA_44691 ATP synthase subunit alpha	CAK24443.1 ATP synthase alpha chain [Synechococcus sp. WH 7803]	0	Cyanobacteria	Syn	113.35	1	17	0	3	0	1	1	9	1	12	4
419	ETNP_100m_particle_PROKKA_109179 50S ribosomal protein L7/L12	CAK24797.1 50S ribosomal protein L7/L12 [Synechococcus sp. WH 7803]	1.21e-61	Cyanobacteria	Syn	106.67	7	48	0	15	0	0	0	9	8	9	1
77	WP_011825471	carbon dioxide-concentrating mechanism protein CcmK Prochlorococcus		Cyanobacteria	LLIV many	166.19	58	84	26	14	0	14	0	53	0	19	1
82	WP_011130577	carbon dioxide-concentrating mechanism protein CcmK Prochlorococcus		Cyanobacteria	LLI/LLIV	165.91	74	79	26	14	0	14	0	39	0	23	1
490	WP_011130418	divinyl chlorophyll ab light-harvesting protein PcbB Prochlorococcus marinus		Cyanobacteria	LLIV (all)	103.56	0	23	0	5	0	2	0	4	0	11	3
506	WP_006172310	elongation factor Tu Synechococcus sp WH 5701		Cyanobacteria	Syn	104.79	6	13	0	2	0	0	2	10	5	8	1
261	WP_006171977	F0F1 ATP synthase subunit alpha Synechococcus sp WH 5701		Cyanobacteria	Syn	121.36	1	10	0	5	0	3	1	11	3	11	1
192	WP_011129980	glutamine synthetase Prochlorococcus marinus		Cyanobacteria	LLIV (9313)	169.73	10	30	7	2	0	0	0	0	0	16	3
200	WP_042850333	glutamine synthetase Prochlorococcus sp MIT 0604		Cyanobacteria	HLII	150.6	36	15	2	4	0	0	0	0	0	20	4
120	WP_011129843	hypothetical protein Prochlorococcus		Cyanobacteria	LLIV (all)	173.94	9	64	33	10	0	15	0	26	0	24	1
116	WP_042850982	molecular chaperone GroEL Prochlorococcus sp MIT 0604		Cyanobacteria	HLII	167.47	2	33	3	8	1	3	2	0	2	24	1
312	WP_011131137	photosystem I P700 chlorophyll a apoprotein A1 Prochlorococcus marinus		Cyanobacteria	LLIV (9313)	97.05	0	8	3	3	1	2	0	1	1	7	1
385	WP_006173380	photosystem I reaction center subunit II PsaD Synechococcus sp WH 5701		Cyanobacteria	Syn	104.45	0	45	17	5	0	8	0	0	0	9	1
376	WP_036913864	photosystem II manganese-stabilizing polypeptide Prochlorococcus		Cyanobacteria	LLIV (0701, 0702, 0703)	141.3	0	32	10	3	0	0	0	0	0	12	1
161	WP_036914378	photosystem II reaction center protein Prochlorococcus		Cyanobacteria	LLIV (0701, 0702, 0703)	129.6	4	23	9	5	0	6	0	6	0	11	4
889	WP_006173406	phycocyanin subunit alpha Synechococcus sp WH 5701		Cyanobacteria	Syn	77.53	0	23	0	4	0	0	0	4	8	4	1
330	ETNP_100m_PROKKA_20702 Ferredoxin-1	WP_006043345.1 MULTISPECIES: ferredoxin [Synechococcus]	7.44e-61	Cyanobacteria	Syn	134.2	0	66	39	20	15	0	0	0	0	14	2
347	ETNP_100m_particle_PROKKA_153641 Ferredoxin	WP_006043345.1 MULTISPECIES: ferredoxin [Synechococcus]	2.18e-61	Cyanobacteria	Syn	134.98	0	66	39	8	15	0	0	0	0	14	2
805	ETNP_100m_particle_PROKKA_32827 Ferredoxin	WP_006043345.1 MULTISPECIES: ferredoxin [Synechococcus]	1.29e-64	Cyanobacteria	Syn	91.91	0	45	22	8	0	0	0	0	0	6	1
71	ETNP_100m_PROKKA_47359 Major carboxysome shell protein 1A	WP_006169870.1 MULTISPECIES: carbon dioxide-concentrating mechanism protein CcmK [Cyanobacteria]	1.29e-63	Cyanobacteria		175.51	58	84	26	14	0	14	0	53	0	20	2
72	ETNP_100m_particle_PROKKA_26451 Major carboxysome shell protein 1A	WP_006169870.1 MULTISPECIES: carbon dioxide-concentrating mechanism protein CcmK [Cyanobacteria]	6.4e-66	Cyanobacteria		173.29	58	84	26	14	0	14	0	53	0	20	2
78	ETNP_100m_particle_PROKKA_155223 Major carboxysome shell protein 1A	WP_006169870.1 MULTISPECIES: carbon dioxide-concentrating mechanism protein CcmK [Cyanobacteria]	6.76e-65	Cyanobacteria		163.46	58	84	26	13	0	13	0	53	0	19	1
196	ETNP_100m_particle_PROKKA_54272 R-phycocyanin-2 beta chain	WP_006169891.1 MULTISPECIES: phycocyanin, subunit beta [Synechococcus]	1.83e-98	Cyanobacteria	Syn	142.78	0	63	31	12	0	0	0	22	13	10	10
88	ETNP_100m_particle_PROKKA_90902 Photosystem I iron-sulfur center	WP_007099573.1 MULTISPECIES: photosystem I iron-sulfur center protein PsaC [Synechococcales]	1.59e-52	Cyanobacteria	Syn	152.12	0	93	27	54	27	54	0	43	0	14	1
272	ETNP_100m_particle_PROKKA_09323 Allophycocyanin alpha chain	WP_011127357.1 MULTISPECIES: allophycocyanin subunit alpha [Synechococcus]	2.32e-106	Cyanobacteria	Syn	155.75	0	57	9	6	9	6	0	29	7	12	9
508	ETNP_120m_PROKKA_174478 60 kDa chaperonin 1	WP_011127385.1 MULTISPECIES: molecular chaperone GroEL [Synechococcus]	7.41e-173	Cyanobacteria	Syn	119.79	2	32	6	13	0	0	0	0	0	10	1
4	ETNP_100m_particle_PROKKA_144421 C-phycoerythrin class 2 subunit alpha	WP_011128867.1 MULTISPECIES: C-phycoerythrin class 2 subunit alpha [Synechococcus]	9.39e-93	Cyanobacteria	Syn	302.92	4	76	48	48	4	41	4	73	0	65	60
66	ETNP_100m_particle_PROKKA_112481 C-phycoerythrin class 1 subunit beta	WP_011128875.1 MULTISPECIES: bleomycin hydrolase [Synechococcus]	6.87e-116	Cyanobacteria	Syn	171.05	8	64	27	34	22	40	0	39	8	22	15
325	ETNP_100m_particle_PROKKA_54273 R-phycocyanin-2 subunit alpha	WP_011128881.1 R-phycocyanin II alpha chain [Synechococcus sp. WH 8102]	3.93e-104	Cyanobacteria	Syn	123.02	0	44	8	22	0	9	0	13	8	8	3
585	ETNP_120m_PROKKA_289642 Photosystem I P700 chlorophyll a apoprotein A1	WP_011128980.1 photosystem I P700 chlorophyll a apoprotein A1 [Synechococcus sp. WH 8102]	0	Cyanobacteria	Syn	76.86	0	4	1	2	1	1	0	4	1	5	2
112	ETNP_100m_particle_PROKKA_97369 Photosystem I reaction center subunit IV	WP_011129566.1 MULTISPECIES: photosystem I reaction center subunit IV [Prochlorococcus]	4.31e-36	Cyanobacteria	LLIV (all)	197.65	0	76	38	38	0	28	0	38	0	22	22
103	ETNP_100m_particle_PROKKA_129096 hypothetical protein	WP_011129843.1 MULTISPECIES: hypothetical protein [Prochlorococcus]	1.69e-73	Cyanobacteria	LLIV (all)	183	9	87	48	21	0	15	0	14	0	28	3
105	ETNP_100m_particle_PROKKA_13293 hypothetical protein	WP_011129843.1 MULTISPECIES: hypothetical protein [Prochlorococcus]	4.34e-74	Cyanobacteria	LLIV (all)	181.61	9	85	48	21	0	15	0	14	0	26	1
204	ETNP_100m_particle_PROKKA_45033 hypothetical protein	WP_011129843.1 MULTISPECIES: hypothetical protein [Prochlorococcus]	7.71e-65	Cyanobacteria	LLIV (all)	142.84	16	71	35	9	0	6	0	0	0	18	2
164	ETNP_100m_PROKKA_47820 DNA-binding protein HU	WP_011130763.1 MULTISPECIES: DNA-binding protein [Prochlorococcus]	4.19e-59	Cyanobacteria	LLIV (all)	144.41	9	54	45	9	0	14	0	0	11	18	5
194	ETNP_100m_particle_PROKKA_68767 DNA-binding protein HU	WP_011130763.1 MULTISPECIES: DNA-binding protein [Prochlorococcus]	1.43e-58	Cyanobacteria	LLIV (all)	143.52	9	53	32	9	0	14	0	0	11	17	4
274	ETNP_100m_particle_PROKKA_95343 10 kDa chaperonin	WP_011130818.1 MULTISPECIES: molecular chaperone GroES [Prochlorococcus]	2.16e-64	Cyanobacteria	LLIV (all)	147.91	10	71	0	23	9	23	0	0	10	12	2
343	ETNP_90m_PROKKA_49827 10 kDa chaperonin	WP_011130818.1 MULTISPECIES: molecular chaperone GroES [Prochlorococcus]	1.35e-66	Cyanobacteria	LLIV (all)	140.81	18	71	0	12	10	12	0	0	12	11	1
455	ETNP14_68maa_PROKKA_41492 Photosystem II 44 kDa reaction center protein	WP_011131952.1 photosystem II chlorophyll-binding protein CP47 [Prochlorococcus marinus]	0	Cyanobacteria	HLII (EQPAC1, CCMP1986)	102.99	2	11	3	3	0	0	0	3	0	8	1
574	NP_30m_PROKKA_04661 Divinyl chlorophyll a/b light-harvesting protein PcbA	WP_011132261.1 divinyl chlorophyll a/b light-harvesting protein PcbA [Prochlorococcus marinus]	0	Cyanobacteria	HLI (EQPAC1, CCMP1986)	97.29	10	6	0	2	0	2	0	2	0	7	2
299	ETNP14_68mB_PROKKA_50287 hypothetical protein	WP_011293945.1 MULTISPECIES: transcriptional regulator [Prochlorococcus]	3.08e-75	Cyanobacteria	LLI (NATL1A, NATL2A, 0801, PAC1)	142.88	9	51	29	10	0	6	0	0	0	17	1
298	ETNP_60m_PROKKA_04448 hypothetical protein	WP_011293945.1 MULTISPECIES: transcriptional regulator [Prochlorococcus]	2.38e-77	Cyanobacteria	LLI (NATL1A, NATL2A, 0801, PAC1)	142.16	9	54	22	10	0	7	0	0	0	17	1
556	ETNP14_68maa_PROKKA_188970 Photosystem II protein	WP_011294326.1 photosystem II chlorophyll-binding protein CP47 [Prochlorococcus marinus]	1.58e-163	Cyanobacteria	LLI (NATL1A, NATL2A)	103.52	5	16	5	5	0	0	0	5	0	7	2
81	NP_30m_PROKKA_04690 Major carboxysome shell protein 1A	WP_011819929.1 carbon dioxide-concentrating mechanism protein CcmK [Prochlorococcus marinus]	8.61e-66	Cyanobacteria	HLI (EQPAC1, 9515)	173.5	79	69	26	14	0	14	0	39	0	22	4
378	ETNP_120m_free_PROKKA_121037 60 kDa chaperonin 1	WP_011824379.1 molecular chaperone GroEL [Prochlorococcus marinus]	7.06e-91	Cyanobacteria	LLI (NATL1A)	125.93	0	56	9	14	4	9	0	0	0	9	1
122	ETNP_120m_PROKKA_108746 ATP synthase subunit alpha	WP_011825158.1 MULTISPECIES: ATP synthase subunit alpha [Prochlorococcus]	0	Cyanobacteria	LLIV (0701, 0702, 0703, 9303)	183.09	1	44	2	3	0	1	1	9	1	24	6
422	ETNP_90m_PROKKA_193787 ATP synthase subunit alpha	WP_011825158.1 MULTISPECIES: ATP synthase subunit alpha [Prochlorococcus]	0	Cyanobacteria	LLIV (0701, 0702, 0703, 9303)	124.41	0	31	0	2	0	0	0	7	0	10	1
75	ETNP14_68maa_PROKKA_66725 Major carboxysome shell protein 1A	WP_011825471.1 MULTISPECIES: carbon dioxide-concentrating mechanism protein CcmK [Prochlorococcus]	1.94e-65	Cyanobacteria	LLIV many	164.68	58	84	26	14	0	14	0	53	0	20	2
1296	ETNP_100m_particle_PROKKA_47732 hypothetical protein	WP_011825668.1 MULTISPECIES: glyceraldehyde-3-phosphate dehydrogenase [Prochlorococcus]	2.05e-51	Cyanobacteria	LLIV (0701, 0702, 0703)	49.38	0	14	14	14	0	14	0	0	0	1	1
84	ETNP_90m_PROKKA_151411 Divinyl chlorophyll a/b light-harvesting protein PcbB	WP_036910588.1 MULTISPECIES: dihydroorotate oxidase [Prochlorococcus]	0	Cyanobacteria	LLIV (0701, 0702, 0703)	158.19	0	29	9	17	0	15	0	17	0	21	13
513	ETNP_120m_free_PROKKA_123799 50S ribosomal protein L7/L12	WP_036911021.1 MULTISPECIES: 50S ribosomal protein L7/L12 [Prochlorococcus]	2.88e-79	Cyanobacteria	LLIV (0701, 0702, 0703)	100.9	0	45	0	15	0	0	5	9	8	9	2
634	ETNP_100m_particle_PROKKA_79611 50S ribosomal protein L7/L12	WP_036911021.1 MULTISPECIES: 50S ribosomal protein L7/L12 [Prochlorococcus]	6.04e-63	Cyanobacteria	LLIV (0701, 0702, 0703)	93.31	0	38	0	15	0	0	0	9	8	6	1
114	ETNP_120m_PROKKA_123375 Photosystem II 44 kDa reaction center protein	WP_036911159.1 MULTISPECIES: photosystem II CP47 chlorophyll apoprotein [Prochlorococcus]	0	Cyanobacteria	LLIV (0701, 0702, 0703)	184.53	3	28	18	9	0	2	0	4	0	19	4
69	NP_85m_PROKKA_25020 Photosystem I reaction center subunit II	WP_036911259.1 MULTISPECIES: photosystem I reaction center subunit II [Prochlorococcus]	1.86e-88	Cyanobacteria	LLIV (0701, 0702, 0703)	184.78	0	82	38	14	0	28	0	0	0	24	2
74	ETNP_120m_free_PROKKA_147575 Photosystem I reaction center subunit II	WP_036911259.1 MULTISPECIES: photosystem I reaction center subunit II [Prochlorococcus]	1.88e-102	Cyanobacteria	LLIV (0701, 0702, 0703)	179.48	0	75	46	13	0	30	0	0	0	21	1
170	ETNP_160m_PROKKA_160541 Photosystem I reaction center subunit II	WP_036911259.1 MULTISPECIES: photosystem I reaction center subunit II [Prochlorococcus]	3.19e-50	Cyanobacteria	LLIV (0701, 0702, 0703)	126.42	0	76	28	10	0	28	0	0	0	12	1
626	ETNP_90m_PROKKA_50417 DNA-directed RNA polymerase subunit beta'	WP_036911351.1 MULTISPECIES: DNA-directed RNA polymerase subunit beta' [Prochlorococcus]	0	Cyanobacteria	LLIV (0701, 0702, 0703)	119.07	0	26	0	2	0	0	0	0	0	11	1
523	ETNP_120m_PROKKA_98353 hypothetical protein	WP_036911655.1 MULTISPECIES: protein phosphatase [Prochlorococcus]	3.6e-64	Cyanobacteria	LLIV (0701, 0702, 0703)	144.41	0	69	6	6	0	0	0	8	0	10	5
988	ETNP_100m_particle_PROKKA_40492 hypothetical protein	WP_036911655.1 MULTISPECIES: protein phosphatase [Prochlorococcus]	2.41e-112	Cyanobacteria	LLIV (0701, 0702, 0703)	85.4	0	8	8	3	0	0	0	10	0	4	2
86	ETNP_100m_PROKKA_21902 60 kDa chaperonin 1	WP_036912335.1 MULTISPECIES: molecular chaperone GroEL [Prochlorococcus]	0	Cyanobacteria	LLIV (0701, 0702, 0703)	196.09	0	65	6	11	1	3	0	3	0	33	2
92	ETNP_120m_PROKKA_272804 60 kDa chaperonin 1	WP_036912335.1 MULTISPECIES: molecular chaperone GroEL [Prochlorococcus]	0	Cyanobacteria	LLIV (0701, 0702, 0703)	189.38	0	62	6	11	1	3	0	0	0	32	1
220	ETNP_100m_PROKKA_21334 Photosystem I reaction center subunit XI	WP_036912719.1 MULTISPECIES: photosystem I reaction center protein subunit XI [Prochlorococcus]	1.14e-122	Cyanobacteria	LLIV (0701, 0702, 0703)	119.03	0	40	20	18	11	15	0	15	0	11	1
229	ETNP_100m_particle_PROKKA_140193 Photosystem I reaction center subunit XI	WP_036912719.1 MULTISPECIES: photosystem I reaction center protein subunit XI [Prochlorococcus]	3.22e-124	Cyanobacteria	LLIV (0701, 0702, 0703)	111.74	0	40	20	15	11	15	0	15	0	10	1
209	NP_85m_PROKKA_09264 Photosystem I P700 chlorophyll a apoprotein A2	WP_036912722.1 MULTISPECIES: photosystem I P700 chlorophyll a apoprotein A2 [Prochlorococcus]	0	Cyanobacteria	LLIV (0701, 0702, 0703)	147.95	2	7	4	2	0	4	0	6	0	10	7
472	ETNP_90m_PROKKA_126367 Photosystem I P700 chlorophyll a apoprotein A2	WP_036912722.1 MULTISPECIES: photosystem I P700 chlorophyll a apoprotein A2 [Prochlorococcus]	0	Cyanobacteria	LLIV (0701, 0702, 0703)	102.56	2	7	2	2	0	2	0	2	0	4	1
825	ETNP_90m_PROKKA_170958 Photosystem I P700 chlorophyll a apoprotein A1	WP_036912725.1 MULTISPECIES: photosystem I P700 chlorophyll a apoprotein A1 [Prochlorococcus]	5.79e-60	Cyanobacteria	LLIV (0701, 0702, 0703)	84.29	0	25	25	8	0	0	0	0	0	4	4
421	ETNP_90m_PROKKA_01802 Glyceraldehyde-3-phosphate dehydrogenase 2	WP_036913110.1 MULTISPECIES: glyceraldehyde-3-phosphate dehydrogenase [Prochlorococcus]	0	Cyanobacteria	LLIV (0701, 0702, 0703)	165.53	0	45	0	4	0	0	0	0	0	13	2
1075	ETNP_90m_PROKKA_189171 Enoyl-[acyl-carrier-protein] reductase [NADH] FabI	WP_036913663.1 MULTISPECIES: enoyl-ACP reductase [Prochlorococcus]	0	Cyanobacteria	LLIV (0701, 0702, 0703)	64.39	0	21	0	3	0	0	0	0	0	5	5
124	ETNP_90m_PROKKA_178606 Photosystem II manganese-stabilizing polypeptide precursor	WP_036913864.1 MULTISPECIES: photosystem II manganese-stabilizing polypeptide [Prochlorococcus]	1.02e-168	Cyanobacteria	LLIV (0701, 0702, 0703)	186.2	0	66	20	18	6	6	0	0	0	20	7
117	ETNP_100m_PROKKA_57551 Photosystem II manganese-stabilizing polypeptide precursor	WP_036913864.1 MULTISPECIES: photosystem II manganese-stabilizing polypeptide [Prochlorococcus]	4.48e-168	Cyanobacteria	LLIV (0701, 0702, 0703)	178.97	0	67	25	12	6	6	0	0	0	23	6
232	ETNP_100m_PROKKA_52245 Photosystem II 12 kDa extrinsic protein precursor	WP_036913959.1 MULTISPECIES: photosystem II complex extrinsic protein precursor U [Prochlorococcus]	3.36e-72	Cyanobacteria	LLIV (0701, 0702, 0703)	172.48	0	65	38	18	0	0	0	0	0	15	8
151	ETNP_120m_PROKKA_203241 60 kDa chaperonin 2	WP_036914087.1 MULTISPECIES: molecular chaperone GroEL [Prochlorococcus]	0	Cyanobacteria	LLIV (0701, 0702, 0703)	159.64	1	45	4	2	1	0	3	0	2	23	5
180	ETNP_90m_PROKKA_50635 60 kDa chaperonin 2	WP_036914087.1 MULTISPECIES: molecular chaperone GroEL [Prochlorococcus]	0	Cyanobacteria	LLIV (0701, 0702, 0703)	156.7	1	43	4	2	1	0	3	0	2	22	4
384	ETNP_100m_particle_PROKKA_21550 Photosystem II D2 protein	WP_036914375.1 MULTISPECIES: photosystem II D2 protein [Prochlorococcus]	0	Cyanobacteria	LLIV (0701, 0702, 0703)	122.23	4	14	6	7	0	4	0	6	4	8	3
102	ETNP_160m_PROKKA_80027 Photosystem II 44 kDa reaction center protein	WP_036914378.1 MULTISPECIES: photosystem II reaction center protein [Prochlorococcus]	0	Cyanobacteria	LLIV (0701, 0702, 0703)	132.43	7	22	14	6	2	10	0	9	0	10	2
371	ETNP_100m_PROKKA_30557 Chaperone protein dnaK2	WP_036914902.1 MULTISPECIES: molecular chaperone DnaK [Prochlorococcus]	0	Cyanobacteria	LLIV (0701, 0702, 0703)	145.85	0	18	0	2	0	2	3	5	0	12	2
236	ETNP_100m_PROKKA_92665 Photosystem I reaction center subunit III precursor	WP_036914976.1 MULTISPECIES: photosystem I reaction center subunit III [Prochlorococcus]	9.89e-101	Cyanobacteria	LLIV (0701, 0702, 0703)	114.73	0	37	19	11	5	11	0	39	0	7	1
165	ETNP_100m_particle_PROKKA_120141 Glutamine synthetase	WP_036915357.1 glutamine synthetase [Prochlorococcus sp. MIT 0701]	0	Cyanobacteria	LLIV	178.76	8	38	7	4	0	0	0	0	0	15	1
121	ETNP_160m_PROKKA_28050 Elongation factor Tu	WP_036915923.1 MULTISPECIES: elongation factor Tu [Prochlorococcus]	0	Cyanobacteria	LLIV (0701, 0702, 0703)	187.34	2	54	4	3	0	0	3	6	5	22	5
245	WP_011863563	ATP synthase subunit alpha Prochlorococcus		Cyanobacteria	HLII (many)	137.72	5	12	0	1	0	4	4	9	1	13	1
902	WP_011128925	50S ribosomal protein L3 Synechococcus		Cyanobacteria	Syn	78.87	0	12	9	0	0	0	0	0	0	4	1
1151	WP_038543150	50S ribosomal protein L3 Synechococcus sp KORDI-100		Cyanobacteria	Syn	68.85	0	11	6	0	0	0	0	7	0	3	1
463	WP_042850283	ABC transporter substrate-binding protein Prochlorococcus sp MIT 0604		Cyanobacteria	HLII	126.89	13	16	11	0	0	0	0	0	0	14	2
778	WP_011127357	allophycocyanin subunit alpha Synechococcus		Cyanobacteria	Syn	87.96	0	20	9	0	9	0	0	18	7	4	1
840	ETNP_160m_PROKKA_198910 30S ribosomal protein S19	CAK22856.1 30S ribosomal protein S19 [Synechococcus sp. WH 7803]	8.46e-59	Cyanobacteria	Syn	62.66	9	21	9	0	9	0	9	0	9	3	3
1145	ETNP_100m_particle_PROKKA_84603 50S ribosomal protein L3	CAK22860.1 50S ribosomal protein L3 [Synechococcus sp. WH 7803]	2.53e-141	Cyanobacteria	Syn	71.1	0	10	9	0	0	0	0	0	0	3	1
441	ETNP_100m_particle_PROKKA_00522 Photosystem I reaction center subunit II	CAK22883.1 Photosystem I reaction center subunit II [Synechococcus sp. WH 7803]	4.29e-84	Cyanobacteria	Syn	111.3	0	57	20	0	0	8	0	0	0	9	3
147	ETNP_100m_particle_PROKKA_112482 C-phycoerythrin class 1 subunit alpha	CAK22912.1 C-phycoerythrin class I alpha chain [Synechococcus sp. WH 7803]	3.35e-98	Cyanobacteria	Syn	225.7	7	55	8	0	0	0	0	47	0	19	14
248	ETNP_120m_PROKKA_239016 Phycobilisome 27.9 kDa linker polypeptide, phycoerythrin-associated, rod	CAK22928.1 Phycobilisome linker polypeptide, C-phycoerythrin-associated [Synechococcus sp. WH 7803]	0	Cyanobacteria	Syn	150.94	0	34	5	0	0	0	0	10	0	18	2
782	ETNP_100m_particle_PROKKA_37333 hypothetical protein	CAK23858.1 Conserved hypothetical protein [Synechococcus sp. WH 7803]	7.54e-38	Cyanobacteria	Syn	66.19	0	55	9	0	0	0	0	14	0	4	1
2017	ETNP14_68mB_PROKKA_108220 hypothetical protein	CAK24016.1 Conserved hypothetical protein [Synechococcus sp. WH 7803]	2.08e-23	Cyanobacteria	Syn	60.57	0	0	7	0	0	0	0	0	0	2	2
1135	ETNP_100m_PROKKA_70486 DNA-binding protein HU	CAK24354.1 DNA-binding protein HU [Synechococcus sp. WH 7803]	1.69e-41	Cyanobacteria	Syn	31.95	9	9	9	0	0	0	11	0	0	2	1
3752	ETNP_100m_particle_PROKKA_106839 30S ribosomal protein S21 A	CAK24564.1 30S ribosomal protein S21 [Synechococcus sp. WH 7803]	8.34e-33	Cyanobacteria	Syn	36.51	0	0	29	0	0	0	0	0	0	1	1
681	WP_011131122	DNA-directed RNA polymerase subunit alpha Prochlorococcus marinus		Cyanobacteria	LLIV (9313)	103.13	4	27	3	0	0	0	0	0	0	8	1
1291	WP_036913959	photosystem II complex extrinsic protein precursor U Prochlorococcus		Cyanobacteria	LLIV (0701, 0702, 0703)	73.33	0	18	8	0	0	0	0	0	0	2	1
179	WP_011818757	photosystem II reaction center protein Prochlorococcus		Cyanobacteria	HLII many	120.24	15	16	5	0	2	3	0	5	0	11	4
207	ETNP_100m_particle_PROKKA_06862 Ribulose bisphosphate carboxylase large chain	WP_002805854.1 MULTISPECIES: ribulose bisphosphate carboxylase large chain [Prochlorococcus]	0	Cyanobacteria	HLI (many)	144.62	13	32	6	0	0	0	0	3	0	16	2
1052	ETNP_100m_particle_PROKKA_44910 30S ribosomal protein S7	WP_011128992.1 MULTISPECIES: 30S ribosomal protein S7 [Synechococcus]	3.1e-107	Cyanobacteria	Syn	88.39	0	29	10	0	0	0	0	0	0	5	2
1458	ETNP_100m_particle_PROKKA_24764 50S ribosomal protein L28	WP_011130073.1 MULTISPECIES: 50S ribosomal protein L28 [Prochlorococcus]	4.56e-47	Cyanobacteria	LLIV (all)	70.97	0	33	13	0	0	0	0	0	0	4	4
1057	ETNP_120m_PROKKA_22820 30S ribosomal protein S8	WP_011131112.1 MULTISPECIES: 30S ribosomal protein S8 [Prochlorococcus]	8.92e-92	Cyanobacteria	LLIV (all)	84.79	0	35	14	0	0	0	0	0	0	3	1
554	ETNP_100m_PROKKA_95633 30S ribosomal protein S7	WP_011131147.1 MULTISPECIES: 30S ribosomal protein S7 [Prochlorococcus]	9.27e-108	Cyanobacteria	LLIV (all)	111.75	0	40	18	0	0	0	0	0	0	6	1
557	ETNP_140m_PROKKA_43220 30S ribosomal protein S7	WP_011131147.1 MULTISPECIES: 30S ribosomal protein S7 [Prochlorococcus]	4.06e-109	Cyanobacteria	LLIV (all)	112.94	0	40	18	0	0	0	0	0	0	6	1
887	NP_300m_PROKKA_43112 Photosystem Q(B) protein precursor	WP_011131862.1 photosystem II protein D1 [Prochlorococcus marinus]	3.75e-170	Cyanobacteria	HLII (EQPAC1, CCMP1986)	85.64	5	15	6	0	0	0	0	0	0	4	1
417	ETNP14_68maa_PROKKA_132679 Photosystem II 44 kDa reaction center protein	WP_011132792.1 photosystem II 44 kDa subunit reaction center protein [Prochlorococcus marinus]	0	Cyanobacteria	HLI (EQPAC1, CCMP1986)	88.92	7	10	3	0	0	3	0	3	0	4	1
1666	ETNP_100m_particle_PROKKA_101519 CP12 domain protein	WP_011825073.1 MULTISPECIES: hypothetical protein [Prochlorococcus]	1.25e-41	Cyanobacteria	LLIV (all)	58.23	0	15	23	0	0	0	0	0	0	3	3
580	ETNP_100m_PROKKA_48625 Negative regulator of genetic competence ClpC/MecB	WP_036910555.1 MULTISPECIES: Clp protease ClpX [Prochlorococcus]	0	Cyanobacteria	LLIV (0701, 0702, 0703)	101.72	0	10	2	0	2	0	0	0	0	8	6
781	ETNP_140m_PROKKA_41976 Ferredoxin--NADP reductase	WP_036911108.1 MULTISPECIES: ferredoxin-NADP reductase [Prochlorococcus]	0	Cyanobacteria	LLIV (0701, 0702, 0703)	93.22	0	26	4	0	0	0	0	0	0	6	3
958	ETNP_100m_particle_PROKKA_96178 Ferredoxin--NADP reductase	WP_036911108.1 MULTISPECIES: ferredoxin-NADP reductase [Prochlorococcus]	0	Cyanobacteria	LLIV (0701, 0702, 0703)	78.62	0	17	4	0	0	0	0	0	0	4	1
1116	ETNP_100m_particle_PROKKA_118992 Carbohydrate-selective porin, OprB family	WP_036911852.1 porin, partial [Prochlorococcus sp. MIT 0701]	0	Cyanobacteria	LLIV	76.63	0	6	3	0	0	0	0	4	0	5	5
708	ETNP_100m_particle_PROKKA_74968 50S ribosomal protein L3	WP_036912637.1 MULTISPECIES: 50S ribosomal protein L3 [Prochlorococcus]	6.8e-145	Cyanobacteria	LLIV (0701, 0702, 0703)	93.78	0	20	17	0	0	0	0	0	0	6	1
1374	ETNP_100m_PROKKA_75061 50S ribosomal protein L2	WP_036912644.1 MULTISPECIES: 50S ribosomal protein L2 [Prochlorococcus]	0	Cyanobacteria	LLIV (0701, 0702, 0703)	71.93	0	8	9	0	0	0	0	0	0	3	3
1056	ETNP_90m_PROKKA_149067 50S ribosomal protein L6	WP_036912668.1 MULTISPECIES: 50S ribosomal protein L6 [Prochlorococcus]	3.16e-116	Cyanobacteria	LLIV (0701, 0702, 0703)	85.73	0	14	6	0	0	0	0	0	0	3	1
184	ETNP_100m_particle_PROKKA_12435 Photosystem II 12 kDa extrinsic protein precursor	WP_036913959.1 MULTISPECIES: photosystem II complex extrinsic protein precursor U [Prochlorococcus]	2.14e-72	Cyanobacteria	LLIV (0701, 0702, 0703)	184.73	0	70	43	0	0	0	0	0	0	23	16
1346	ETNP_90m_PROKKA_125408 Outer membrane protein assembly factor BamA	WP_036914260.1 MULTISPECIES: membrane protein [Prochlorococcus]	1.03e-138	Cyanobacteria	LLIV (0701, 0702, 0703)	59.94	0	12	6	0	0	0	0	0	0	4	4
587	ETNP_140m_PROKKA_160404 Carboxysome shell peptide mid-region	WP_036914417.1 MULTISPECIES: carboxysome shell protein [Prochlorococcus]	0	Cyanobacteria	LLIV (0701, 0702, 0703)	134.44	0	33	4	0	0	0	0	0	0	9	2
420	ETNP_100m_particle_PROKKA_06864 Carboxysome shell peptide mid-region	WP_036914417.1 MULTISPECIES: carboxysome shell protein [Prochlorococcus]	0	Cyanobacteria	LLIV (0701, 0702, 0703)	149.77	0	22	2	0	0	0	0	1	0	14	5
228	ETNP_100m_PROKKA_41674 Ribulose bisphosphate carboxylase large chain 2	WP_036914423.1 MULTISPECIES: ribulose 1,5-bisphosphate carboxylase [Prochlorococcus]	0	Cyanobacteria	LLIV (0701, 0702, 0703)	144.83	10	25	4	0	0	0	0	0	0	16	2
637	ETNP_100m_PROKKA_46737 hypothetical protein	WP_036914636.1 MULTISPECIES: hypothetical protein [Prochlorococcus]	5.35e-41	Cyanobacteria	LLIV (0701, 0702, 0703)	98.51	0	53	18	0	0	0	0	11	0	8	4
789	ETNP_100m_particle_PROKKA_71648 hypothetical protein	WP_036914636.1 MULTISPECIES: hypothetical protein [Prochlorococcus]	1.7e-41	Cyanobacteria	LLIV (0701, 0702, 0703)	94.11	0	54	6	0	0	0	0	10	0	6	2
1466	ETNP_120m_free_PROKKA_312683 30S ribosomal protein S4	WP_036914701.1 MULTISPECIES: 30S ribosomal protein S4 [Prochlorococcus]	2.08e-92	Cyanobacteria	LLIV (0701, 0702, 0703)	49.52	0	8	14	0	0	0	0	0	0	2	1
1281	ETNP_120m_particle_PROKKA_37824 30S ribosomal protein S4	WP_036914701.1 MULTISPECIES: 30S ribosomal protein S4 [Prochlorococcus]	9.11e-135	Cyanobacteria	LLIV (0701, 0702, 0703)	64.74	0	15	6	0	0	0	0	0	0	3	2
507	ETNP_90m_PROKKA_114429 Aliphatic amidase expression-regulating protein	WP_036914875.1 MULTISPECIES: ABC transporter substrate-binding protein [Prochlorococcus]	2.98e-143	Cyanobacteria	LLIV (0701, 0702, 0703)	123.53	5	56	15	0	0	0	0	8	0	11	1
717	ETNP_100m_particle_PROKKA_122670 D-fructose 1,6-bisphosphatase class 2/sedoheptulose 1,7-bisphosphatase	WP_036915416.1 MULTISPECIES: fructose 1,6-bisphosphatase [Prochlorococcus]	0	Cyanobacteria	LLIV (0701, 0702, 0703)	88.67	0	16	4	0	0	0	0	0	0	6	1
1667	ETNP_90m_PROKKA_202194 Plastocyanin precursor	WP_036915640.1 MULTISPECIES: plastocyanin [Prochlorococcus]	1.44e-69	Cyanobacteria	LLIV (0701, 0702, 0703)	64.42	0	14	14	0	0	0	0	0	0	1	1
1184	ETNP_120m_PROKKA_52531 Plastocyanin precursor	WP_036915640.1 MULTISPECIES: plastocyanin [Prochlorococcus]	3.04e-69	Cyanobacteria	LLIV (0701, 0702, 0703)	51.08	0	13	13	0	0	0	0	0	0	1	1
227	ETNP_120m_PROKKA_51380 Aliphatic amidase expression-regulating protein	WP_042504522.1 MULTISPECIES: ABC transporter substrate-binding protein [Synechococcus]	0	Cyanobacteria	Syn	172.29	3	32	15	0	0	0	0	9	0	18	1
412	ETNP_100m_particle_PROKKA_93757 Aliphatic amidase expression-regulating protein	WP_042504522.1 MULTISPECIES: ABC transporter substrate-binding protein [Synechococcus]	4.65e-178	Cyanobacteria	Syn	142.33	0	39	8	0	0	0	0	16	0	11	2
486	ETNP_120m_free_PROKKA_240273 Aliphatic amidase expression-regulating protein	WP_042504522.1 MULTISPECIES: ABC transporter substrate-binding protein [Synechococcus]	0	Cyanobacteria	Syn	135.75	0	25	6	0	0	0	0	11	0	10	1
313	ETNP14_68maa_PROKKA_95644 Polyribonucleotide nucleotidyltransferase	WP_036914182.1 MULTISPECIES: polynucleotide phosphorylase [Prochlorococcus]	0	Cyanobacteria	LLIV (0701, 0702, 0703)	156.75	0	33	1	0	0	0	0	0	0	17	3
1157	WP_011131111	50S ribosomal protein L5 Prochlorococcus marinus		Cyanobacteria	LLIV (many)	67.06	0	32	0	0	0	0	0	0	0	5	1
791	WP_011823058	50S ribosomal protein L7L12 Prochlorococcus		Cyanobacteria	LLI (NATL1A, 0801)	79.93	16	25	0	0	0	0	0	0	0	6	1
893	WP_011817694	50S ribosomal protein L7L12 Prochlorococcus		Cyanobacteria	HL (many)	78.22	24	16	0	0	0	0	0	0	0	5	1
975	WP_011128874	bleomycin hydrolase Synechococcus		Cyanobacteria	Syn	86.59	13	18	0	0	0	0	0	19	0	7	1
1345	ETNP_100m_particle_PROKKA_31608 Phycoerythrin class 2 subunit gamma, linker polypeptide	CAK22928.1 Phycobilisome linker polypeptide, C-phycoerythrin-associated [Synechococcus sp. WH 7803]	1.3e-99	Cyanobacteria	Syn	72.52	0	13	0	0	0	0	0	0	0	3	1
913	ETNP_100m_particle_PROKKA_43956 Photosystem II 44 kDa reaction center protein	CAK22944.1 Photosystem II P680 chlorophyll A apoprotein (CP-47 protein) [Synechococcus sp. WH 7803]	0	Cyanobacteria	Syn	91.71	0	12	0	0	0	0	0	0	0	5	2
2087	ETNP_120m_free_PROKKA_12323 Cytochrome b6	CAK22959.1 Cytochrome b6 [Synechococcus sp. WH 7803]	1.44e-152	Cyanobacteria	Syn	52.66	0	11	0	0	0	0	0	0	0	2	1
1541	ETNP_100m_PROKKA_28398 6'''-hydroxyparomomycin C oxidase	CAK23138.1 Predicted flavoprotein related to choline dehydrogenase [Synechococcus sp. WH 7803]	0	Cyanobacteria	Syn	46.82	0	5	0	0	0	0	0	0	0	2	2
976	ETNP_140m_PROKKA_110608 putative peroxiredoxin	CAK23544.1 Peroxiredoxin, AhpC/TSA family [Synechococcus sp. WH 7803]	2.84e-129	Cyanobacteria	Syn	96.35	0	28	0	0	0	0	0	0	0	6	1
1055	ETNP_100m_PROKKA_15148 putative peroxiredoxin	CAK23544.1 Peroxiredoxin, AhpC/TSA family [Synechococcus sp. WH 7803]	5.98e-129	Cyanobacteria	Syn	96.02	0	28	0	0	0	0	0	0	0	6	1
1290	ETNP_100m_particle_PROKKA_107631 putative peroxiredoxin	CAK23544.1 Peroxiredoxin, AhpC/TSA family [Synechococcus sp. WH 7803]	1.36e-133	Cyanobacteria	Syn	82.4	0	16	0	0	0	0	0	0	0	3	1
1517	ETNP_100m_PROKKA_69743 Glucose-6-phosphate 1-dehydrogenase	CAK23987.1 Glucose-6-phosphate 1-dehydrogenase [Synechococcus sp. WH 7803]	0	Cyanobacteria	Syn	53.56	0	5	0	0	0	0	0	0	0	2	2
3742	ETNP_90m_PROKKA_201447 hypothetical protein	CAK24016.1 Conserved hypothetical protein [Synechococcus sp. WH 7803]	5.08e-22	Cyanobacteria	Syn	36.65	0	7	0	0	0	0	0	0	0	1	1
514	ETNP_100m_particle_PROKKA_88728 Thioredoxin-1	CAK24018.1 Thioredoxin [Synechococcus sp. WH 7803]	1.38e-72	Cyanobacteria	Syn	123.19	0	61	0	0	0	0	0	0	0	7	1
916	ETNP_120m_free_PROKKA_243018 Phycobiliprotein ApcE	CAK24451.1 anchor polypeptide LCM [Synechococcus sp. WH 7803]	0	Cyanobacteria	Syn	94.04	0	8	0	0	0	0	0	2	0	6	6
785	ETNP_100m_particle_PROKKA_60224 Nitrogen regulatory protein P-II	CAK24461.1 Nitrogen regulatory protein P-II [Synechococcus sp. WH 7803]	1.52e-62	Cyanobacteria	Syn	93.67	0	59	0	0	0	0	0	0	0	9	5
1080	ETNP_120m_free_PROKKA_124989 Nitrogen regulatory protein P-II	CAK24461.1 Nitrogen regulatory protein P-II [Synechococcus sp. WH 7803]	5.18e-67	Cyanobacteria	Syn	81.6	0	29	0	0	0	0	0	0	0	6	2
1335	ETNP_100m_particle_PROKKA_20261 Phycobilisome rod-core linker polypeptide CpcG	CAK24582.1 Phycobilisome rod-core linker polypeptide cpcG (L-RC 27.8) [Synechococcus sp. WH 7803]	3.13e-116	Cyanobacteria	Syn	86.45	0	28	0	0	0	0	0	0	0	4	4
3744	ETNP_100m_particle_PROKKA_79612 50S ribosomal protein L10	CAK24798.1 50S ribosomal protein L10 [Synechococcus sp. WH 7803]	1.17e-108	Cyanobacteria	Syn	35.37	0	8	0	0	0	0	0	0	0	1	1
2463	ETNP_100m_particle_PROKKA_147759 putative protein kinase UbiB	CAK24806.1 Predicted protein kinase [Synechococcus sp. WH 7803]	0	Cyanobacteria	Syn	34.5	0	3	0	0	0	0	0	0	0	1	1
1139	WP_011131165	cell division protein FtsH Prochlorococcus marinus		Cyanobacteria	LLIV (9313)	76	0	13	0	0	0	0	2	0	0	5	4
1611	WP_011128133	chaperone protein dnaK1 Synechococcus sp WH 8102		Cyanobacteria	Syn	60.58	0	2	0	0	0	2	0	2	0	3	1
1094	WP_011129603	cysteine synthase Prochlorococcus marinus		Cyanobacteria	LLIV (all)	80.99	0	12	0	0	0	0	0	0	0	4	1
2027	WP_011131263	cytochrome b559 subunit beta Prochlorococcus		Cyanobacteria	LLIV (all)	29.97	0	16	0	0	0	0	0	0	0	1	1
866	WP_025935256	dihydroorotate oxidase Prochlorococcus		Cyanobacteria	HLII (0604 etc)	105.18	14	2	0	0	0	0	0	0	0	6	4
1378	WP_011127592	DNA gyrase subunit A Synechococcus sp WH 8102		Cyanobacteria	Syn	48.5	0	3	0	0	1	0	0	0	0	3	3
323	WP_011130875	DNA-directed RNA polymerase subunit beta Prochlorococcus marinus		Cyanobacteria	LLIV (all)	141.84	0	22	0	0	0	0	1	1	0	19	1
678	WP_011131148	elongation factor G Prochlorococcus marinus		Cyanobacteria	LLIV (9313)	115.73	0	18	0	0	0	0	0	0	0	10	10
2004	WP_038542949	global nitrogen regulator Synechococcus sp KORDI-100		Cyanobacteria	Syn	38.41	5	5	0	0	0	0	0	0	0	2	2
1054	WP_011130665	glutamate-1-semialdehyde aminotransferase Prochlorococcus marinus		Cyanobacteria	LLIV (9313)	75	0	13	0	0	0	0	0	0	0	4	1
631	WP_036913110	glyceraldehyde-3-phosphate dehydrogenase Prochlorococcus		Cyanobacteria	LLIV (0701, 0702, 0703)	145.46	0	24	0	0	0	0	0	2	0	10	1
973	WP_042849500	glyceraldehyde-3-phosphate dehydrogenase Prochlorococcus sp MIT 0604		Cyanobacteria	HLII	82.85	2	16	0	0	0	0	0	0	0	6	1
1589	WP_038542455	glyceraldehyde-3-phosphate dehydrogenase Synechococcus sp KORDI-100		Cyanobacteria	Syn	43.78	0	4	0	0	0	0	0	2	2	3	2
1475	WP_038650981	phosphoglycerate kinase Prochlorococcus sp MIT 0801		Cyanobacteria	LLI	34.43	0	7	0	0	0	0	0	0	2	3	2
1183	WP_011819135	photosystem I P700 chlorophyll a apoprotein A2 Prochlorococcus		Cyanobacteria	HL II (many)	61.11	0	4	0	0	0	0	0	0	0	2	1
1795	WP_006171530	pyruvate kinase Synechococcus sp WH 5701		Cyanobacteria	Syn	60.25	0	3	0	0	0	0	0	2	0	2	1
1645	WP_041385075	RNA helicase Prochlorococcus marinus		Cyanobacteria		49.36	0	7	0	0	0	0	0	0	0	3	3
861	WP_011131322	transketolase Prochlorococcus marinus		Cyanobacteria	LLIV (9313)	84.5	4	8	0	0	0	0	0	0	0	7	1
1573	WP_036913185	trigger factor Prochlorococcus		Cyanobacteria	LLIV (0701, 0702, 0703)	59.16	0	6	0	0	0	0	0	1	0	3	1
1115	ETNP_100m_particle_PROKKA_101780 Ribulose bisphosphate carboxylase small chain 2	WP_006043651.1 MULTISPECIES: ribulose bisphosphate carboxylase small chain [Synechococcus]	4.35e-78	Cyanobacteria	Syn	77.47	0	51	0	0	0	0	0	0	0	4	1
1215	ETNP_100m_particle_PROKKA_06863 Ribulose bisphosphate carboxylase small chain 2	WP_006043651.1 MULTISPECIES: ribulose bisphosphate carboxylase small chain [Synechococcus]	3.39e-77	Cyanobacteria	Syn	75.38	0	51	0	0	0	0	0	0	0	4	1
3761	ETNP_100m_particle_PROKKA_53240 Phycobilisome 7.8 kDa linker polypeptide, allophycocyanin-associated, core	WP_006171988.1 photosystem I reaction center subunit XII [Synechococcus sp. WH 5701]	1.56e-39	Cyanobacteria	Syn	26	0	14	0	0	0	0	0	0	0	1	1
2895	ETNP_120m_PROKKA_287250 Curli production assembly/transport component CsgG	WP_006173156.1 hypothetical protein [Synechococcus sp. WH 5701]	2.46e-60	Cyanobacteria	Syn	36.23	0	5	0	0	0	0	0	0	0	1	1
824	ETNP_100m_PROKKA_74688 Acyl carrier protein	WP_007099572.1 MULTISPECIES: acyl carrier protein [Synechococcus]	7.79e-48	Cyanobacteria	Syn	113.16	11	70	0	0	0	0	0	0	0	8	2
875	ETNP_100m_particle_PROKKA_90903 Acyl carrier protein	WP_007099572.1 MULTISPECIES: acyl carrier protein [Synechococcus]	2.91e-48	Cyanobacteria	Syn	105.41	10	47	0	0	0	0	0	0	0	8	2
706	ETNP_120m_free_PROKKA_243016 Allophycocyanin beta chain	WP_009790505.1 MULTISPECIES: allophycocyanin subunit beta [Synechococcus]	2.59e-110	Cyanobacteria	Syn	108.29	0	54	0	0	0	0	0	17	0	7	6
1758	ETNP_100m_particle_PROKKA_100066 UDP-glucose 4-epimerase	WP_011126930.1 MULTISPECIES: NAD-dependent dehydratase [Synechococcus]	0	Cyanobacteria	Syn	64.46	0	7	0	0	0	0	0	0	0	2	2
2100	ETNP_100m_particle_PROKKA_111521 hypothetical protein	WP_011127181.1 MULTISPECIES: hypothetical protein [Synechococcus]	1.56e-50	Cyanobacteria	Syn	42.93	0	5	0	0	0	0	0	6	0	2	2
1405	ETNP_100m_particle_PROKKA_36686 hypothetical protein	WP_011127537.1 MULTISPECIES: hypothetical protein [Synechococcus]	1.39e-78	Cyanobacteria	Syn	62.88	0	24	0	0	0	0	0	0	0	3	3
3270	ETNP_100m_PROKKA_09930 Alternative oxidase	WP_011127752.1 plastoquinol terminal oxidase [Synechococcus sp. WH 8102]	4.91e-110	Cyanobacteria	Syn	30.16	0	4	0	0	0	0	0	0	0	1	1
978	ETNP_120m_free_PROKKA_318898 D-fructose 1,6-bisphosphatase class 2/sedoheptulose 1,7-bisphosphatase	WP_011127981.1 MULTISPECIES: fructose 1,6-bisphosphatase [Synechococcus]	0	Cyanobacteria	Syn	70.46	0	13	0	0	0	0	0	0	0	5	1
1311	ETNP_100m_particle_PROKKA_37818 Plastocyanin precursor	WP_011128361.1 plastocyanin [Synechococcus sp. WH 8102]	1.65e-63	Cyanobacteria	Syn	57.6	0	17	0	0	0	0	0	17	0	1	1
1582	ETNP_100m_particle_PROKKA_77376 Phycobilisome 31.8 kDa linker polypeptide, phycoerythrin-associated, rod	WP_011128857.1 MULTISPECIES: photosystem I reaction center subunit XII [Synechococcus]	0	Cyanobacteria	Syn	40.56	0	7	0	0	0	0	0	0	0	2	2
484	ETNP_100m_particle_PROKKA_144422 Phycoerythrin class 2 subunit gamma, linker polypeptide	WP_011128868.1 phycoerythrin class 2 subunit gamma, linker polypeptide [Synechococcus sp. WH 8102]	7.13e-88	Cyanobacteria	Syn	166.15	0	39	0	0	0	0	0	17	0	15	15
834	NP_30m_PROKKA_02926 R-phycocyanin-2 subunit alpha	WP_011128881.1 R-phycocyanin II alpha chain [Synechococcus sp. WH 8102]	6.06e-114	Cyanobacteria	Syn	89.6	0	10	0	0	0	0	0	9	12	5	1
2012	ETNP_100m_particle_PROKKA_62000 50S ribosomal protein L13	WP_011128950.1 MULTISPECIES: 50S ribosomal protein L13 [Synechococcus]	3.48e-96	Cyanobacteria	Syn	43.33	0	12	0	0	0	0	0	0	0	2	1
2030	ETNP_100m_particle_PROKKA_126940 Photosystem I reaction center subunit XI	WP_011128974.1 MULTISPECIES: phosphorylase [Synechococcus]	5.96e-89	Cyanobacteria	Syn	26.92	0	6	0	0	0	0	0	6	0	1	1
2076	ETNP_120m_PROKKA_47446 50S ribosomal protein L20	WP_011129434.1 MULTISPECIES: 50S ribosomal protein L20 [Prochlorococcus]	7.53e-60	Cyanobacteria	LLIV (all)	67.68	0	28	0	0	0	0	0	0	0	2	1
2010	ETNP_110m_PROKKA_24638 50S ribosomal protein L20	WP_011129434.1 MULTISPECIES: 50S ribosomal protein L20 [Prochlorococcus]	4.21e-49	Cyanobacteria	LLIV (all)	46.15	0	21	0	0	0	0	0	0	0	2	1
2121	NP_85m_PROKKA_33944 Photosystem II reaction center protein Z	WP_011129459.1 MULTISPECIES: photosystem II reaction center protein Z [Prochlorococcus]	1.3e-37	Cyanobacteria	LLIV all	31.75	0	21	0	0	0	0	0	0	0	2	2
3782	ETNP_100m_particle_PROKKA_154579 Single-stranded DNA-binding protein	WP_011129520.1 MULTISPECIES: single-stranded DNA-binding protein [Prochlorococcus]	3.78e-78	Cyanobacteria	LLIV (0701, 0702, 0703)	22.03	0	8	0	0	0	0	0	0	0	1	1
1123	ETNP_120m_free_PROKKA_30047 Rod shape-determining protein MreB	WP_011129521.1 MULTISPECIES: rod shape-determining protein MreB [Prochlorococcus]	0	Cyanobacteria	LLIV (all)	86.93	0	19	0	0	0	0	0	0	0	5	1
1124	ETNP_100m_particle_PROKKA_154578 Rod shape-determining protein MreB	WP_011129521.1 MULTISPECIES: rod shape-determining protein MreB [Prochlorococcus]	0	Cyanobacteria	LLIV (all)	85.95	0	18	0	0	0	0	0	0	0	5	1
1421	ETNP_100m_particle_PROKKA_11940 30S ribosomal protein S2	WP_011129963.1 MULTISPECIES: 30S ribosomal protein S2 [Prochlorococcus]	1.73e-134	Cyanobacteria	LLIV (all)	68.43	0	15	0	0	0	0	0	0	0	3	3
792	ETNP_100m_PROKKA_29262 Photosystem I reaction center subunit PsaK precursor	WP_011130065.1 MULTISPECIES: photosystem I PsaK protein (subunit X) [Prochlorococcus]	3.1e-54	Cyanobacteria	LLIV (all)	96.56	0	33	0	0	0	0	0	0	0	7	2
793	ETNP_100m_particle_PROKKA_56065 Photosystem I reaction center subunit PsaK precursor	WP_011130065.1 MULTISPECIES: photosystem I PsaK protein (subunit X) [Prochlorococcus]	1.12e-54	Cyanobacteria	LLIV (all)	83.41	0	33	0	0	0	0	0	0	0	7	2
1637	ETNP_100m_particle_PROKKA_51474 Photosystem II protein Y	WP_011130420 photosystem II protein Y Prochlorococcus marinus		Cyanobacteria	LLIV (9313)	35.95	0	9	0	0	0	0	0	9	0	1	1
511	ETNP_100m_particle_PROKKA_94903 Thioredoxin-1	WP_011130499.1 MULTISPECIES: thioredoxin [Prochlorococcus]	4.66e-72	Cyanobacteria	LLIV (all)	131.37	0	61	0	0	0	0	0	0	0	8	2
1502	ETNP_100m_particle_PROKKA_60875 50S ribosomal protein L14	WP_011131109.1 MULTISPECIES: 50S ribosomal protein L14 [Prochlorococcus]	1.18e-81	Cyanobacteria	LLIV (all)	79.85	0	24	0	0	7	0	0	0	0	3	2
2084	ETNP_100m_particle_PROKKA_89883 HTH-type transcriptional repressor CzrA	WP_011131561.1 MULTISPECIES: ArsR family transcriptional regulator [Prochlorococcus]	1.27e-61	Cyanobacteria	LLIV (all)	43.49	0	19	0	0	0	0	0	0	0	2	2
1393	ETNP_100m_particle_PROKKA_01568 putative formate transporter 1	WP_011131604.1 MULTISPECIES: nitrite transporter [Prochlorococcus]	0	Cyanobacteria	LLIV (0701, 0702, 0703, 9313)	69.13	0	16	0	0	0	0	0	0	0	3	3
1622	ETNP_70m_PROKKA_71206 Phosphoribulokinase, plasmid	WP_011132419.1 phosphoribulokinase [Prochlorococcus marinus]	5.46e-108	Cyanobacteria	HLI (EQPAC1, CCMP1986)	45.35	13	5	0	0	0	0	0	0	0	2	1
3760	NP_30m_PROKKA_14027 50S ribosomal protein L17	WP_011133162.1 50S ribosomal protein L17 [Prochlorococcus marinus]	1.88e-36	Cyanobacteria	High Light I (MED4 &EQPAC1)	26.88	0	12	0	0	0	0	0	0	0	1	1
3730	ETNP_100m_PROKKA_61661 hypothetical protein	WP_011294565.1 hypothetical protein [Prochlorococcus marinus]	7.1e-36	Cyanobacteria	LLI (NATL1A, NATL2A)	44.14	0	15	0	0	0	0	0	0	0	1	1
2086	ETNP_110m_PROKKA_11629 RNA recognition motif. (a.k.a. RRM, RBD, or RNP domain)	WP_011822814.1 RNA-binding protein [Prochlorococcus marinus]	4.4e-36	Cyanobacteria	LLI (NATL1A)	42.97	0	19	0	0	0	0	0	0	0	2	2
3290	ETNP14_68mB_PROKKA_70368 Glyceraldehyde-3-phosphate dehydrogenase 2	WP_011822824.1 type I glyceraldehyde-3-phosphate dehydrogenase [Prochlorococcus marinus]	9.55e-39	Cyanobacteria	LLI (NATL1A, NATL2A)	26.06	0	17	0	0	0	0	0	0	0	1	1
1898	ETNP14_68maa_PROKKA_69569 TrkA-C domain protein	WP_011822944.1 SLC13 family permease [Prochlorococcus marinus]	0	Cyanobacteria	LLI (NATL1A)	43.44	0	2	0	0	0	1	0	0	0	2	1
1657	ETNP14_68maa_PROKKA_46245 Divinyl chlorophyll a/b light-harvesting protein PcbD	WP_011824130.1 MULTISPECIES: divinyl chlorophyll a/b light-harvesting protein PcbD [Prochlorococcus]	0	Cyanobacteria	LLI (NATL1A, PAC1, 0801)	46.63	0	6	0	0	0	0	0	0	0	2	1
213	ETNP_90m_PROKKA_107184 ATP synthase subunit beta	WP_011824380.1 ATP synthase subunit beta [Prochlorococcus marinus]	0	Cyanobacteria	LLI (NATL1A)	176.43	2	60	0	0	0	0	3	6	0	18	1
1796	ETNP14_68maa_PROKKA_143679 DNA gyrase subunit B	WP_011824588.1 DNA gyrase subunit B [Prochlorococcus marinus]	0	Cyanobacteria	LLI (NATL1A)	44.51	0	4	0	0	0	0	0	3	0	2	2
1410	ETNP_100m_particle_PROKKA_135112 ATP synthase subunit b	WP_011825156.1 MULTISPECIES: ATP synthase subunit b' [Prochlorococcus]	8.12e-80	Cyanobacteria	LLIV (0701, 0702, 0703)	57.83	0	17	0	0	0	0	0	0	0	2	2
3745	ETNP_90m_PROKKA_156994 Enamine/imine deaminase	WP_011825483.1 MULTISPECIES: reactive intermediate/imine deaminase [Prochlorococcus]	2.13e-91	Cyanobacteria	LLIV (0701, 0702, 0703)	35.28	0	10	0	0	0	0	0	0	0	1	1
1896	ETNP_100m_particle_PROKKA_08540 30S ribosomal protein S16	WP_011826578.1 MULTISPECIES: 30S ribosomal protein S16 [Prochlorococcus]	9.04e-59	Cyanobacteria	LLIV (all)	63.31	0	16	0	0	0	0	0	0	0	2	2
1581	ETNP_100m_PROKKA_04946 hypothetical protein	WP_011826894.1 MULTISPECIES: hypothetical protein [Prochlorococcus]	1.86e-78	Cyanobacteria	LLIV (0701, 0702, 0703, 9303)	45.59	0	31	0	0	0	0	0	0	0	2	2
3735	ETNP_90m_PROKKA_169381 Pyrroline-5-carboxylate reductase	WP_036910710.1 MULTISPECIES: pyrroline-5-carboxylate reductase [Prochlorococcus]	1.11e-155	Cyanobacteria	LLIV (0701, 0702, 0703)	40.27	0	5	0	0	0	0	0	0	0	1	1
732	ETNP_100m_PROKKA_66801 Cysteine synthase A	WP_036910734.1 MULTISPECIES: cysteine synthase [Prochlorococcus]	0	Cyanobacteria	LLIV (0701, 0702, 0703)	112.2	0	22	0	0	0	0	0	0	0	8	5
1160	ETNP_100m_particle_PROKKA_121788 Pentapeptide repeats (8 copies)	WP_036910889.1 MULTISPECIES: hypothetical protein [Prochlorococcus]	1.37e-89	Cyanobacteria	LLIV (0701, 0702, 0703)	92.57	2	25	0	0	0	0	0	0	0	5	4
1788	ETNP_100m_particle_PROKKA_109178 50S ribosomal protein L10	WP_036911022.1 MULTISPECIES: 50S ribosomal protein L10 [Prochlorococcus]	6.24e-114	Cyanobacteria	LLIV (0701, 0702, 0703)	51.38	0	15	0	0	0	0	0	0	0	2	2
1431	ETNP_160m_PROKKA_107437 50S ribosomal protein L1	WP_036911025.1 MULTISPECIES: 50S ribosomal protein L1 [Prochlorococcus]	1.25e-155	Cyanobacteria	LLIV (0701, 0702, 0703)	60.01	0	20	0	0	0	0	0	0	0	4	4
1227	NP_85m_PROKKA_08275 Enolase	WP_036911035.1 MULTISPECIES: enolase [Prochlorococcus]	0	Cyanobacteria	LLIV (0701, 0702, 0703)	88.53	0	15	0	0	0	0	0	1	0	5	4
566	ETNP_100m_particle_PROKKA_51317 Phosphoglycerate kinase	WP_036911068.1 MULTISPECIES: phosphoglycerate kinase [Prochlorococcus]	0	Cyanobacteria	LLIV (0701, 0702, 0703)	133.33	0	30	0	0	0	0	0	0	0	10	2
1158	ETNP_100m_particle_PROKKA_152079 hypothetical protein	WP_036911080.1 MULTISPECIES: transcription termination/antitermination factor NusG [Prochlorococcus]	2.58e-145	Cyanobacteria	LLIV (0701, 0702, 0703)	68.22	0	22	0	0	0	0	0	0	0	4	4
3281	ETNP_100m_PROKKA_26733 Transcriptional activator protein CopR	WP_036911116.1 MULTISPECIES: two-component system response regulator [Prochlorococcus]	4.19e-156	Cyanobacteria	LLIV (0701, 0702, 0703)	38.21	0	4	0	0	0	0	0	0	0	1	1
1536	ETNP_100m_particle_PROKKA_69286 Cytochrome b6	WP_036911133.1 MULTISPECIES: cytochrome B6 [Prochlorococcus]	1.15e-156	Cyanobacteria	LLIV (0701, 0702, 0703)	61.74	0	11	0	0	0	0	0	0	0	2	1
761	ETNP_100m_PROKKA_81792 30S ribosomal protein S1	WP_036911164.1 MULTISPECIES: 30S ribosomal protein S1 [Prochlorococcus]	0	Cyanobacteria	LLIV (0701, 0702, 0703)	94.69	0	34	0	0	0	0	0	0	0	9	1
751	ETNP_100m_particle_PROKKA_87957 30S ribosomal protein S1	WP_036911164.1 MULTISPECIES: 30S ribosomal protein S1 [Prochlorococcus]	0	Cyanobacteria	LLIV (0701, 0702, 0703)	91.94	0	32	0	0	0	0	0	0	0	9	1
1156	ETNP_100m_PROKKA_57003 S-adenosylmethionine synthase	WP_036911168.1 MULTISPECIES: S-adenosylmethionine synthase [Prochlorococcus]	0	Cyanobacteria	LLIV (0701, 0702, 0703)	105.54	2	14	0	0	0	0	0	0	0	6	3
3280	ETNP_100m_PROKKA_07644 hypothetical protein	WP_036911225.1 MULTISPECIES: hypothetical protein [Prochlorococcus]	3.38e-27	Cyanobacteria	LLIV (0701, 0702, 0703)	39.99	0	17	0	0	0	0	0	0	0	1	1
1141	ETNP_120m_PROKKA_60714 Coproporphyrinogen-III oxidase, aerobic	WP_036911254.1 MULTISPECIES: coproporphyrinogen III oxidase [Prochlorococcus]	1.06e-129	Cyanobacteria	LLIV (0701, 0702, 0703)	88.03	0	31	0	0	0	0	0	0	0	5	1
938	ETNP_100m_PROKKA_95374 Coproporphyrinogen-III oxidase, aerobic	WP_036911254.1 MULTISPECIES: coproporphyrinogen III oxidase [Prochlorococcus]	0	Cyanobacteria	LLIV (0701, 0702, 0703)	94.51	0	20	0	0	0	0	0	0	0	6	1
1138	ETNP_100m_particle_PROKKA_91680 Coproporphyrinogen-III oxidase, aerobic	WP_036911254.1 MULTISPECIES: coproporphyrinogen III oxidase [Prochlorococcus]	0	Cyanobacteria	LLIV (0701, 0702, 0703)	84.45	0	19	0	0	0	0	0	0	0	5	1
1838	ETNP_90m_PROKKA_111992 Translation initiation factor IF-2	WP_036911318.1 MULTISPECIES: translation initiation factor IF-2 [Prochlorococcus]	0	Cyanobacteria	LLIV (0701, 0702, 0703)	65.15	0	2	0	0	0	0	0	0	0	2	2
1166	ETNP_100m_particle_PROKKA_154398 hypothetical protein	WP_036911322.1 MULTISPECIES: transcription termination factor NusA [Prochlorococcus]	0	Cyanobacteria	LLIV (0701, 0702, 0703)	88.01	0	11	0	0	0	0	0	0	0	4	4
1568	ETNP_90m_PROKKA_71921 hypothetical protein	WP_036911327.1 MULTISPECIES: hypothetical protein [Prochlorococcus]	1.36e-78	Cyanobacteria	LLIV (0701, 0702, 0703)	62.98	0	28	0	0	0	0	0	0	0	3	3
428	ETNP_140m_PROKKA_133313 DNA-directed RNA polymerase subunit beta'	WP_036911349.1 MULTISPECIES: DNA-directed RNA polymerase subunit gamma [Prochlorococcus]	0	Cyanobacteria	LLIV (0701, 0702, 0703)	121.38	3	18	0	0	0	2	0	2	0	12	7
671	ETNP_90m_PROKKA_50418 Bifunctional DNA-directed RNA polymerase subunit beta-beta'	WP_036911351.1 MULTISPECIES: DNA-directed RNA polymerase subunit beta' [Prochlorococcus]	0	Cyanobacteria	LLIV (0701, 0702, 0703)	120.71	0	15	0	0	0	0	0	0	0	9	2
896	ETNP_100m_particle_PROKKA_137353 Nitrogen regulatory protein P-II	WP_036911385.1 MULTISPECIES: nitrogen regulatory protein P-II [Prochlorococcus]	1e-71	Cyanobacteria	LLIV (0701, 0702, 0703)	91.63	0	36	0	0	0	0	0	0	0	7	3
3732	ETNP_100m_particle_PROKKA_01962 ATP synthase subunit a	WP_036911399.1 MULTISPECIES: ATP synthase F0F1 subunit A [Prochlorococcus]	5.78e-171	Cyanobacteria	LLIV (0701, 0702, 0703)	41.45	0	6	0	0	0	0	0	0	0	1	1
1659	ETNP_100m_particle_PROKKA_135113 ATP synthase subunit b	WP_036911401.1 MULTISPECIES: ATP synthase subunit b [Prochlorococcus]	2.03e-104	Cyanobacteria	LLIV (0701, 0702, 0703)	54.67	0	15	0	0	0	0	0	0	0	2	1
1420	ETNP_100m_particle_PROKKA_130769 ATP synthase subunit delta	WP_036911403.1 MULTISPECIES: ATP F0F1 synthase subunit delta [Prochlorococcus]	5.39e-120	Cyanobacteria	LLIV (0701, 0702, 0703)	93.75	0	24	0	0	0	0	0	0	0	3	1
1979	ETNP_100m_particle_PROKKA_44690 ATP synthase subunit delta	WP_036911403.1 MULTISPECIES: ATP F0F1 synthase subunit delta [Prochlorococcus]	4.23e-109	Cyanobacteria	LLIV (0701, 0702, 0703)	53.24	0	12	0	0	0	0	0	0	0	2	1
1122	ETNP_100m_particle_PROKKA_66244 ATP synthase gamma chain	WP_036911406.1 MULTISPECIES: ATP synthase F0F1 subunit gamma [Prochlorococcus]	0	Cyanobacteria	LLIV (0701, 0702, 0703)	81.13	0	16	0	0	0	0	0	0	0	5	5
1649	ETNP_100m_particle_PROKKA_22963 Cystine-binding periplasmic protein precursor	WP_036911431.1 MULTISPECIES: ABC transporter substrate-binding protein [Prochlorococcus]	1.82e-103	Cyanobacteria	LLIV (0701, 0702, 0703)	72.38	0	8	0	0	0	0	0	5	0	2	2
311	ETNP_120m_PROKKA_131513 DNA-directed RNA polymerase subunit beta	WP_036911437.1 MULTISPECIES: DNA-directed RNA polymerase subunit beta [Prochlorococcus]	0	Cyanobacteria	LLIV (0701, 0702, 0703)	144.09	0	24	0	0	0	0	1	1	0	20	2
3267	ETNP_100m_particle_PROKKA_57245 hypothetical protein	WP_036911479.1 MULTISPECIES: hypothetical protein [Prochlorococcus]	0	Cyanobacteria	LLIV (0701, 0702, 0703)	32.37	0	2	0	0	0	0	0	0	0	1	1
3758	ETNP_100m_PROKKA_37890 hypothetical protein	WP_036911479.1 MULTISPECIES: hypothetical protein [Prochlorococcus]	0	Cyanobacteria	LLIV (0701, 0702, 0703)	29.41	0	2	0	0	0	0	0	0	0	1	1
3273	ETNP_100m_PROKKA_51089 HTH-type transcriptional activator CmpR	WP_036911501.1 MULTISPECIES: transcriptional regulator [Prochlorococcus]	0	Cyanobacteria	LLIV (0701, 0702, 0703)	39.11	0	4	0	0	0	0	0	0	0	1	1
2094	ETNP_100m_PROKKA_52496 Polyketide biosynthesis malonyl CoA-acyl carrier protein transacylase PksC	WP_036911519.1 MULTISPECIES: malonyl CoA-ACP transacylase [Prochlorococcus]	0	Cyanobacteria	LLIV (0701, 0702, 0703)	40.57	0	11	0	0	0	0	0	0	0	2	2
1620	ETNP_90m_PROKKA_202724 hypothetical protein	WP_036911623.1 MULTISPECIES: Rho termination protein [Prochlorococcus]	0	Cyanobacteria	LLIV (0701, 0702, 0703)	61.07	0	8	0	0	0	0	0	0	0	2	2
591	ETNP_120m_PROKKA_302154 hypothetical protein	WP_036911655.1 MULTISPECIES: protein phosphatase [Prochlorococcus]	2.25e-98	Cyanobacteria	LLIV (0701, 0702, 0703)	119.87	0	35	0	0	0	0	0	5	0	8	5
2078	ETNP_100m_PROKKA_88750 hypothetical protein	WP_036911790.1 MULTISPECIES: (4Fe-4S)-binding protein [Prochlorococcus]	1.05e-41	Cyanobacteria	LLIV (0701, 0702, 0703)	71.09	0	37	0	0	0	0	0	0	0	2	2
2029	ETNP_100m_particle_PROKKA_13245 hypothetical protein	WP_036911790.1 MULTISPECIES: (4Fe-4S)-binding protein [Prochlorococcus]	3.03e-35	Cyanobacteria	LLIV (0701, 0702, 0703)	25.34	0	22	0	0	0	0	0	0	0	1	1
724	ETNP_120m_PROKKA_236705 Cell division protein FtsZ	WP_036911818.1 MULTISPECIES: cell division protein FtsZ [Prochlorococcus]	5.8e-163	Cyanobacteria	LLIV (0701, 0702, 0703)	114.04	0	43	0	0	0	0	0	0	0	8	1
425	NP_85m_PROKKA_13642 Cell division protein FtsZ	WP_036911818.1 MULTISPECIES: cell division protein FtsZ [Prochlorococcus]	0	Cyanobacteria	LLIV (0701, 0702, 0703)	141.24	0	42	0	0	0	0	0	0	0	12	1
447	ETNP_100m_particle_PROKKA_73465 Cell division protein FtsZ	WP_036911818.1 MULTISPECIES: cell division protein FtsZ [Prochlorococcus]	0	Cyanobacteria	LLIV (0701, 0702, 0703)	140.04	0	42	0	0	0	0	0	0	0	12	1
1348	ETNP_100m_particle_PROKKA_73355 Ketol-acid reductoisomerase	WP_036911828.1 MULTISPECIES: ketol-acid reductoisomerase [Prochlorococcus]	0	Cyanobacteria	LLIV (0701, 0702, 0703)	72.3	0	16	0	0	0	0	0	0	0	4	4
2891	ETNP_100m_particle_PROKKA_60360 Ketol-acid reductoisomerase	WP_036911828.1 MULTISPECIES: ketol-acid reductoisomerase [Prochlorococcus]	0	Cyanobacteria	LLIV (0701, 0702, 0703)	28.21	0	3	0	0	0	0	0	0	0	1	1
1531	ETNP_120m_particle_PROKKA_59549 hypothetical protein	WP_036911895.1 MULTISPECIES: hypothetical protein [Prochlorococcus]	1.79e-23	Cyanobacteria	LLIV (0701, 0702, 0703)	61.28	0	61	0	0	0	0	0	0	0	3	2
1395	ETNP_100m_particle_PROKKA_138956 hypothetical protein	WP_036911895.1 MULTISPECIES: hypothetical protein [Prochlorococcus]	4.42e-41	Cyanobacteria	LLIV (0701, 0702, 0703)	85.38	0	41	0	0	0	0	0	0	0	4	2
1564	ETNP_100m_PROKKA_32442 hypothetical protein	WP_036911895.1 MULTISPECIES: hypothetical protein [Prochlorococcus]	2.07e-42	Cyanobacteria	LLIV (0701, 0702, 0703)	65.84	0	41	0	0	0	0	0	0	0	3	1
551	ETNP_120m_PROKKA_158485 hypothetical protein	WP_036911922.1 MULTISPECIES: guanylate-binding protein [Prochlorococcus]	4.85e-35	Cyanobacteria	LLIV (0701, 0702, 0703)	111.53	0	71	0	0	0	0	0	0	0	11	3
679	ETNP_100m_PROKKA_18390 hypothetical protein	WP_036911922.1 MULTISPECIES: guanylate-binding protein [Prochlorococcus]	2.66e-34	Cyanobacteria	LLIV (0701, 0702, 0703)	106.76	0	71	0	0	0	0	0	0	0	9	1
1644	ETNP_100m_particle_PROKKA_25008 SPFH domain / Band 7 family protein	WP_036912125.1 MULTISPECIES: membrane protease subunit, stomatin/prohibitin [Prochlorococcus]	1.55e-175	Cyanobacteria	LLIV (0701, 0702, 0703)	62.36	0	14	0	0	0	0	0	0	0	3	1
1610	ETNP_100m_particle_PROKKA_84224 SPFH domain / Band 7 family protein	WP_036912125.1 MULTISPECIES: membrane protease subunit, stomatin/prohibitin [Prochlorococcus]	3.02e-176	Cyanobacteria	LLIV (0701, 0702, 0703, 9303)	54.9	0	13	0	0	0	0	0	0	0	3	1
1516	ETNP_100m_particle_PROKKA_07990 Acetyl-coenzyme A synthetase	WP_036912226.1 MULTISPECIES: acetyl-CoA synthetase [Prochlorococcus]	8.84e-144	Cyanobacteria	LLIV (0701, 0702, 0703)	60.49	0	15	0	0	0	0	0	4	0	3	3
2645	ETNP_100m_PROKKA_65569 putative 30S ribosomal protein PSRP-3	WP_036912325.1 MULTISPECIES: hypothetical protein [Prochlorococcus]	7.16e-111	Cyanobacteria	LLIV (0701, 0702, 0703)	52.8	0	13	0	0	0	0	0	0	0	1	1
221	ETNP_100m_particle_PROKKA_143405 ATP synthase subunit beta	WP_036912331.1 MULTISPECIES: ATP F0F1 synthase subunit beta [Prochlorococcus]	0	Cyanobacteria	LLIV (0701, 0702, 0703)	165.25	2	46	0	0	0	0	2	5	0	17	1
238	ETNP_90m_PROKKA_203807 ATP synthase subunit beta	WP_036912331.1 MULTISPECIES: ATP F0F1 synthase subunit beta [Prochlorococcus]	0	Cyanobacteria	LLIV (0701, 0702, 0703)	163.22	0	31	0	0	0	0	2	6	0	16	1
1894	ETNP_100m_particle_PROKKA_116538 D-3-phosphoglycerate dehydrogenase	WP_036912375.1 MULTISPECIES: 3-phosphoglycerate dehydrogenase [Prochlorococcus]	0	Cyanobacteria	LLIV (0701, 0702, 0703)	55.71	0	6	0	0	0	0	0	0	0	2	2
758	ETNP_100m_PROKKA_20700 Cytochrome c-550 precursor	WP_036912384.1 MULTISPECIES: cytochrome c-550 [Prochlorococcus]	2.01e-97	Cyanobacteria	LLIV (0701, 0702, 0703)	117.2	0	37	0	0	0	0	0	0	0	7	7
3309	ETNP_90m_PROKKA_138631 hypothetical protein	WP_036912514.1 MULTISPECIES: hypothetical protein [Prochlorococcus]	1.66e-96	Cyanobacteria	LLIV (0701, 0702, 0703)	21.04	0	11	0	0	0	0	0	0	0	1	1
1643	ETNP_90m_PROKKA_41165 putative oxidoreductase/MSMEI_1564	WP_036912605.1 MULTISPECIES: inosine-5-monophosphate dehydrogenase [Prochlorococcus]	0	Cyanobacteria	LLIV (0701, 0702, 0703)	79.94	0	12	0	0	0	0	0	0	0	3	3
1501	ETNP_100m_particle_PROKKA_19645 50S ribosomal protein L23	WP_036912641.1 MULTISPECIES: 50S ribosomal protein L23 [Prochlorococcus]	4.57e-65	Cyanobacteria	LLIV (0701, 0702, 0703)	64.13	0	33	0	0	0	0	0	0	0	3	2
1615	ETNP_100m_particle_PROKKA_84601 50S ribosomal protein L23	WP_036912641.1 MULTISPECIES: 50S ribosomal protein L23 [Prochlorococcus]	5.72e-63	Cyanobacteria	LLIV (0701, 0702, 0703)	61.07	0	20	0	0	0	0	0	13	0	3	2
985	ETNP_100m_particle_PROKKA_78236 30S ribosomal protein S3	WP_036912650.1 MULTISPECIES: 30S ribosomal protein S3 [Prochlorococcus]	1.43e-167	Cyanobacteria	LLIV (0701, 0702, 0703)	94.69	0	26	0	0	0	0	4	0	0	8	8
1467	ETNP_100m_particle_PROKKA_60878 50S ribosomal protein L16	WP_036912653.1 MULTISPECIES: 50S ribosomal protein L16 [Prochlorococcus]	4.29e-102	Cyanobacteria	LLIV (0701, 0702, 0703)	53.79	0	10	0	0	0	0	0	0	0	1	1
1455	ETNP_100m_particle_PROKKA_60877 50S ribosomal protein L29	WP_036912656.1 MULTISPECIES: 50S ribosomal protein L29 [Prochlorococcus]	6.66e-36	Cyanobacteria	LLIV (0701, 0702, 0703)	58.33	0	56	0	0	0	0	0	0	0	4	4
1159	ETNP_100m_particle_PROKKA_36131 50S ribosomal protein L5	WP_036912665.1 MULTISPECIES: 50S ribosomal protein L5 [Prochlorococcus]	1.57e-125	Cyanobacteria	LLIV (0701, 0702, 0703)	66.66	0	32	0	0	0	0	0	0	0	5	1
884	ETNP_100m_particle_PROKKA_73037 30S ribosomal protein S5	WP_036912671.1 MULTISPECIES: 30S ribosomal protein S5 [Prochlorococcus]	6.58e-89	Cyanobacteria	LLIV (0701, 0702, 0703)	105.93	0	53	0	0	0	0	0	0	0	8	8
1440	ETNP_100m_particle_PROKKA_108832 30S ribosomal protein S13	WP_036912683.1 MULTISPECIES: 30S ribosomal protein S13 [Prochlorococcus]	1.48e-46	Cyanobacteria	LLIV (0701, 0702, 0703)	53.94	0	32	0	0	0	0	0	0	0	3	2
595	ETNP_100m_particle_PROKKA_73776 DNA-directed RNA polymerase subunit alpha	WP_036912688.1 MULTISPECIES: DNA-directed RNA polymerase subunit alpha [Prochlorococcus]	0	Cyanobacteria	LLIV (0701, 0702, 0703)	108.27	4	30	0	0	0	0	0	0	0	8	1
1303	ETNP_100m_particle_PROKKA_85348 50S ribosomal protein L13	WP_036912698.1 MULTISPECIES: 50S ribosomal protein L13 [Prochlorococcus]	7.28e-101	Cyanobacteria	LLIV (0701, 0702, 0703)	69.88	0	33	0	0	0	0	0	0	0	5	4
2648	ETNP_100m_PROKKA_21336 Undecaprenyl-phosphate 4-deoxy-4-formamido-L-arabinose transferase	WP_036912715.1 MULTISPECIES: glycosyl transferase [Prochlorococcus]	0	Cyanobacteria	LLIV (0701, 0702, 0703)	25.72	0	3	0	0	0	0	0	0	0	1	1
3274	ETNP_100m_PROKKA_53916 Inhibitor of apoptosis-promoting Bax1	WP_036912812.1 MULTISPECIES: membrane protein [Prochlorococcus]	6.25e-157	Cyanobacteria	LLIV (0701, 0702, 0703)	31.81	0	4	0	0	0	0	0	0	0	1	1
930	ETNP_100m_particle_PROKKA_128794 hypothetical protein	WP_036912820.1 MULTISPECIES: molecular chaperone DnaJ [Prochlorococcus]	0	Cyanobacteria	LLIV (0701, 0702, 0703)	80.81	1	9	0	0	0	0	0	0	0	6	3
1161	ETNP_110m_PROKKA_31379 hypothetical protein	WP_036912820.1 MULTISPECIES: molecular chaperone DnaJ [Prochlorococcus]	0	Cyanobacteria	LLIV (0701, 0702, 0703)	76.56	1	7	0	0	0	0	0	0	0	5	2
3737	ETNP_100m_particle_PROKKA_13908 Superoxide dismutase [Ni] precursor	WP_036912839.1 MULTISPECIES: superoxide dismutase [Prochlorococcus]	2.07e-105	Cyanobacteria	LLIV (0701, 0702, 0703)	38.29	0	8	0	0	0	0	0	0	0	1	1
1612	ETNP_110m_PROKKA_22333 Transcriptional regulatory protein SrrA	WP_036912975.1 MULTISPECIES: chemotaxis protein CheY [Prochlorococcus]	4.66e-157	Cyanobacteria	LLIV (0701, 0702, 0703)	64.36	0	20	0	0	0	0	0	0	0	3	1
1576	ETNP_100m_particle_PROKKA_43054 Alkaline phosphatase synthesis transcriptional regulatory protein PhoP	WP_036912975.1 MULTISPECIES: chemotaxis protein CheY [Prochlorococcus]	3.37e-155	Cyanobacteria	LLIV (0701, 0702, 0703)	64.3	0	19	0	0	0	0	0	0	0	3	1
2890	ETNP_100m_PROKKA_90310 Protein GrpE	WP_036913095.1 MULTISPECIES: co-chaperone GrpE [Prochlorococcus]	2.79e-136	Cyanobacteria	LLIV (0701, 0702, 0703)	34.74	0	4	0	0	0	0	0	0	0	1	1
3741	ETNP_140m_PROKKA_79663 Chaperone protein DnaJ	WP_036913098.1 MULTISPECIES: molecular chaperone DnaJ [Prochlorococcus]	0	Cyanobacteria	LLIV (0701, 0702, 0703)	36.92	0	3	0	0	0	0	0	0	0	1	1
469	ETNP_100m_particle_PROKKA_29654 Glyceraldehyde-3-phosphate dehydrogenase 2	WP_036913110.1 MULTISPECIES: glyceraldehyde-3-phosphate dehydrogenase [Prochlorococcus]	0	Cyanobacteria	LLIV (0701, 0702, 0703)	164.74	0	42	0	0	0	0	0	0	0	12	1
1040	ETNP_100m_particle_PROKKA_130103 Glyceraldehyde-3-phosphate dehydrogenase 2	WP_036913110.1 MULTISPECIES: glyceraldehyde-3-phosphate dehydrogenase [Prochlorococcus]	0	Cyanobacteria	LLIV (0701, 0702, 0703)	82.09	0	19	0	0	0	0	0	0	0	5	4
1375	ETNP_120m_PROKKA_342618 Putative bifunctional phosphatase/peptidyl-prolyl cis-trans isomerase	WP_036913115.1 MULTISPECIES: peptidylprolyl isomerase [Prochlorococcus]	0	Cyanobacteria	LLIV (0701, 0702, 0703)	67.44	0	11	0	0	0	0	0	0	0	3	3
1982	ETNP_100m_PROKKA_83184 Soluble hydrogenase 42 kDa subunit	WP_036913142.1 MULTISPECIES: class V aminotransferase [Prochlorococcus]	0	Cyanobacteria	LLIV (0701, 0702, 0703)	48.88	0	5	0	0	0	0	0	0	0	2	2
3728	ETNP_100m_particle_PROKKA_83591 Photosystem I assembly protein Ycf3	WP_036913165.1 MULTISPECIES: hypothetical protein [Prochlorococcus]	1.21e-105	Cyanobacteria	LLIV (0701, 0702, 0703)	49.16	0	9	0	0	0	0	0	0	0	1	1
1646	ETNP_120m_PROKKA_90724 Trigger factor	WP_036913185.1 MULTISPECIES: trigger factor [Prochlorococcus]	2.3e-60	Cyanobacteria	LLIV (0701, 0702, 0703)	56.14	0	16	0	0	0	0	0	0	0	3	2
1162	ETNP_110m_PROKKA_23628 Biotin carboxyl carrier protein of acetyl-CoA carboxylase	WP_036913306.1 MULTISPECIES: carboxylesterase [Prochlorococcus]	3.8e-97	Cyanobacteria		75.36	0	30	0	0	0	0	0	0	0	3	2
1618	ETNP_100m_particle_PROKKA_70076 Biotin carboxyl carrier protein of acetyl-CoA carboxylase	WP_036913306.1 MULTISPECIES: carboxylesterase [Prochlorococcus]	1.9e-93	Cyanobacteria		61.22	0	20	0	0	0	0	0	0	0	2	1
1140	ETNP_100m_particle_PROKKA_03628 ATP-dependent zinc metalloprotease FtsH 4	WP_036913388.1 MULTISPECIES: cell division protein FtsH [Prochlorococcus]	0	Cyanobacteria	LLIV (0701, 0702, 0703)	75.76	0	8	0	0	0	0	2	0	0	5	4
1578	ETNP_100m_particle_PROKKA_43629 hypothetical protein	WP_036913600.1 MULTISPECIES: hypothetical protein [Prochlorococcus]	1.78e-59	Cyanobacteria	LLIV (0701, 0702, 0703)	68.28	0	33	0	0	0	0	0	0	0	3	3
2893	ETNP_100m_PROKKA_88778 Rubredoxin-2	WP_036913690.1 MULTISPECIES: rubredoxin [Prochlorococcus]	1.12e-77	Cyanobacteria	LLIV (0701, 0702, 0703)	35.15	0	7	0	0	0	0	0	0	0	1	1
2095	ETNP_100m_PROKKA_88777 Ycf48-like protein precursor	WP_036913691.1 MULTISPECIES: photosystem II assembly protein [Prochlorococcus]	0	Cyanobacteria	LLIV (0701, 0702, 0703)	57.69	0	8	0	0	0	0	0	0	0	2	2
1503	ETNP_120m_PROKKA_78532 Glutamine--fructose-6-phosphate aminotransferase [isomerizing]	WP_036913794.1 MULTISPECIES: glutamine amidotransferase [Prochlorococcus]	0	Cyanobacteria	LLIV (0701, 0702, 0703)	50.25	0	4	0	0	0	0	1	0	0	3	2
1438	ETNP_120m_PROKKA_91392 Transketolase	WP_036913798.1 MULTISPECIES: transketolase [Prochlorococcus]	0	Cyanobacteria	LLIV (0701, 0702, 0703)	69.69	4	11	0	0	0	0	0	0	0	3	1
2083	ETNP_140m_PROKKA_20543 Transketolase	WP_036913798.1 MULTISPECIES: transketolase [Prochlorococcus]	8.86e-98	Cyanobacteria	LLIV (0701, 0702, 0703)	46.07	0	11	0	0	0	0	0	0	0	2	1
1980	ETNP_100m_particle_PROKKA_106873 3-oxoacyl-[acyl-carrier-protein] reductase FabG	WP_036914085.1 MULTISPECIES: 3-ketoacyl-ACP reductase [Prochlorococcus]	1.06e-152	Cyanobacteria	LLIV (0701, 0702, 0703)	53.59	0	12	0	0	0	0	0	0	0	2	2
1572	ETNP_100m_particle_PROKKA_101221 hypothetical protein	WP_036914143.1 MULTISPECIES: membrane protein [Prochlorococcus]	5.72e-158	Cyanobacteria	LLIV (0701, 0702, 0703)	56.36	0	13	0	0	0	0	0	0	0	3	3
1608	ETNP_100m_PROKKA_94864 Membrane protein insertase YidC	WP_036914163.1 MULTISPECIES: protein translocase component YidC [Prochlorococcus]	1.83e-167	Cyanobacteria	LLIV (0701, 0702, 0703, 9303)	74.82	0	18	0	0	0	0	0	0	0	3	3
1841	ETNP_100m_particle_PROKKA_36378 Circadian clock protein kinase KaiC	WP_036914272.1 MULTISPECIES: circadian clock protein KaiC [Prochlorococcus]	0	Cyanobacteria	LLIV (0701, 0702, 0703)	37.29	0	4	0	0	0	0	0	0	0	2	2
1112	ETNP_120m_PROKKA_188693 Carboxysome shell peptide mid-region	WP_036914417.1 MULTISPECIES: carboxysome shell protein [Prochlorococcus]	0	Cyanobacteria	LLIV (0701, 0702, 0703)	73.04	0	4	0	0	0	0	0	2	1	5	1
1514	ETNP_100m_particle_PROKKA_24397 Ribulose bisphosphate carboxylase small chain 2	WP_036914420.1 MULTISPECIES: ribulose 1,5-bisphosphate carboxylase small subunit [Prochlorococcus]	4.27e-77	Cyanobacteria	LLIV (0701, 0702, 0703)	64.69	0	33	0	0	0	0	0	0	0	3	1
3743	ETNP_100m_particle_PROKKA_76012 hypothetical protein	WP_036914438.1 MULTISPECIES: nitrogen regulatory protein P-II [Prochlorococcus]	4.34e-41	Cyanobacteria	LLIV (0701, 0702, 0703)	36.1	0	15	0	0	0	0	0	0	0	1	1
2346	ETNP_100m_particle_PROKKA_129033 Light-independent protochlorophyllide reductase subunit N	WP_036914444.1 MULTISPECIES: light-independent protochlorophyllide reductase subunit N [Prochlorococcus]	0	Cyanobacteria	LLIV (0701, 0702, 0703)	31.61	0	3	0	0	0	0	0	0	0	1	1
1401	ETNP_100m_particle_PROKKA_51025 Light-independent protochlorophyllide reductase iron-sulfur ATP-binding protein	WP_036914450.1 MULTISPECIES: protochlorophyllide oxidoreductase [Prochlorococcus]	0	Cyanobacteria	LLIV (0701, 0702, 0703)	59.83	0	14	0	0	0	0	0	0	0	3	3
1906	ETNP_100m_particle_PROKKA_126551 30S ribosomal protein S1	WP_036914478.1 MULTISPECIES: 30S ribosomal protein S1 [Prochlorococcus]	0	Cyanobacteria	LLIV (0701, 0702, 0703)	49.01	0	4	0	0	0	0	0	2	0	2	1
3278	ETNP_160m_PROKKA_92785 Ribosome-recycling factor	WP_036914501.1 MULTISPECIES: ribosome recycling factor [Prochlorococcus]	6.37e-118	Cyanobacteria	LLIV (0701, 0702, 0703)	28.54	0	7	0	0	0	0	0	0	0	1	1
3295	ETNP_100m_PROKKA_56827 Putative peroxiredoxin	WP_036914538.1 MULTISPECIES: peroxiredoxin [Prochlorococcus]	8.18e-130	Cyanobacteria	LLIV (0701, 0702, 0703)	26.06	0	6	0	0	0	0	0	0	0	1	1
401	ETNP_100m_PROKKA_58318 Major carboxysome shell protein 1C	WP_036914547.1 MULTISPECIES: carbon dioxide-concentrating protein CcmK [Prochlorococcus]	3.05e-55	Cyanobacteria	NCBi error	108.21	43	47	0	0	0	0	0	11	0	11	1
2182	ETNP_100m_PROKKA_28597 Bicarbonate transporter BicA	WP_036914552.1 MULTISPECIES: bicarbonate transporter BicA [Prochlorococcus]	0	Cyanobacteria	LLIV (0701, 0702, 0703)	27.84	0	3	0	0	0	0	0	0	0	1	1
892	ETNP_110m_PROKKA_40004 Adenosylhomocysteinase	WP_036914594.1 MULTISPECIES: S-adenosyl-L-homocysteine hydrolase [Prochlorococcus]	0	Cyanobacteria	LLIV (0701, 0702, 0703)	122.62	0	17	0	0	0	0	0	4	0	8	4
3279	ETNP_120m_free_PROKKA_269888 Thylakoid-associated single-stranded DNA-binding protein	WP_036914652.1 MULTISPECIES: single-stranded DNA-binding protein [Prochlorococcus]	7.01e-108	Cyanobacteria	LLIV (0701, 0702, 0703)	40.2	0	9	0	0	0	0	0	0	0	1	1
1895	ETNP_100m_particle_PROKKA_121027 50S ribosomal protein L9	WP_036914805.1 MULTISPECIES: 50S ribosomal protein L9 [Prochlorococcus]	4.84e-101	Cyanobacteria	LLIV (0701, 0702, 0703)	46.73	0	12	0	0	0	0	0	0	0	2	2
3746	ETNP_100m_PROKKA_62449 Secreted effector protein pipB2	WP_036914835.1 MULTISPECIES: low-complexity protein [Prochlorococcus]	3.23e-126	Cyanobacteria	LLIV (0701, 0702, 0703)	34.82	0	5	0	0	0	0	0	0	0	1	1
1377	ETNP_100m_particle_PROKKA_113293 Aspartate--tRNA ligase	WP_036914862.1 MULTISPECIES: aspartyl-tRNA synthetase [Prochlorococcus]	0	Cyanobacteria	LLIV (0701, 0702, 0703)	61.76	0	8	0	0	0	0	0	0	0	4	1
1397	ETNP_100m_PROKKA_59540 Aspartate--tRNA ligase	WP_036914862.1 MULTISPECIES: aspartyl-tRNA synthetase [Prochlorococcus]	0	Cyanobacteria	LLIV (0701, 0702, 0703)	61.94	0	8	0	0	0	0	0	0	0	4	1
3291	ETNP_100m_particle_PROKKA_33537 Methionine import ATP-binding protein MetN 2	WP_036914872.1 MULTISPECIES: urea ABC transporter ATP-binding protein [Prochlorococcus]	1.02e-158	Cyanobacteria	LLIV (0701, 0702, 0703)	27.13	0	4	0	0	0	0	0	0	0	1	1
983	NP_85m_PROKKA_08754 Sulfite reductase [ferredoxin]	WP_036914886.1 MULTISPECIES: ferredoxin--nitrite reductase [Prochlorococcus]	0	Cyanobacteria	LLIV (0701, 0702, 0703)	100.3	0	19	0	0	0	0	0	0	0	8	8
408	ETNP_90m_PROKKA_182499 Chaperone protein dnaK2	WP_036914902.1 MULTISPECIES: molecular chaperone DnaK [Prochlorococcus]	0	Cyanobacteria	LLIV (0701, 0702, 0703)	135.61	0	16	0	0	0	2	3	5	0	10	1
984	ETNP_100m_PROKKA_57325 50S ribosomal protein L19	WP_036914984.1 MULTISPECIES: 50S ribosomal protein L19 [Prochlorococcus]	3.67e-95	Cyanobacteria	LLIV (0701, 0702, 0703)	87.97	0	42	0	0	0	0	0	0	0	7	7
1647	ETNP_90m_PROKKA_23456 Modulator of FtsH protease HflC	WP_036914992.1 MULTISPECIES: hypothetical protein [Prochlorococcus]	0	Cyanobacteria	LLIV (0701, 0702, 0703)	51.02	0	11	0	0	0	0	0	0	0	3	1
715	ETNP_110m_PROKKA_38805 Apocytochrome f precursor	WP_036915022.1 MULTISPECIES: apocytochrome f [Prochlorococcus]	0	Cyanobacteria	LLIV (0701, 0702, 0703)	116.22	0	23	0	0	0	0	0	0	0	5	2
777	ETNP_100m_particle_PROKKA_142895 Apocytochrome f precursor	WP_036915022.1 MULTISPECIES: apocytochrome f [Prochlorococcus]	0	Cyanobacteria	LLIV (0701, 0702, 0703)	92.8	0	22	0	0	0	0	0	0	0	4	1
1301	ETNP_120m_PROKKA_103045 RNA recognition motif. (a.k.a. RRM, RBD, or RNP domain)	WP_036915050.1 RNA-binding protein, partial [Prochlorococcus sp. MIT 0701]	1.03e-50	Cyanobacteria	LLIV	77.68	0	42	0	0	0	0	0	0	0	4	2
1304	ETNP_110m_PROKKA_10147 RNA recognition motif. (a.k.a. RRM, RBD, or RNP domain)	WP_036915050.1 RNA-binding protein, partial [Prochlorococcus sp. MIT 0701]	3.03e-52	Cyanobacteria	LLIV	70.48	0	35	0	0	0	0	0	0	0	4	2
1645	ETNP_120m_free_PROKKA_284068 ATP-dependent RNA helicase DeaD	WP_036915052.1 MULTISPECIES: RNA helicase [Prochlorococcus]	0	Cyanobacteria		49.36	0	7	0	0	0	0	0	0	0	3	3
1614	ETNP_100m_PROKKA_67876 Adenosylcobalamin-dependent ribonucleoside-triphosphate reductase	WP_036915072.1 MULTISPECIES: ribonucleotide reductase [Prochlorococcus]	0	Cyanobacteria	LLIV (0701, 0702, 0703)	54.38	1	3	0	0	0	0	0	0	0	3	2
3772	ETNP_90m_PROKKA_40526 putative aromatic acid decarboxylase	WP_036915102.1 MULTISPECIES: amino acid decarboxylase [Prochlorococcus]	3.8e-113	Cyanobacteria	LLIV (0701, 0702, 0703)	22.71	0	5	0	0	0	0	0	0	0	1	1
1210	ETNP_100m_PROKKA_00190 Chaperone protein HtpG	WP_036915206.1 MULTISPECIES: molecular chaperone Hsp90 [Prochlorococcus]	0	Cyanobacteria	LLIV (0701, 0702, 0703)	83.45	0	6	0	0	0	0	0	1	0	4	3
3282	ETNP_100m_particle_PROKKA_56062 L-threonine dehydratase biosynthetic IlvA	WP_036915218.1 MULTISPECIES: threonine dehydratase [Prochlorococcus]	0	Cyanobacteria	LLIV (0701, 0702, 0703)	29.38	0	3	0	0	0	0	0	0	0	1	1
2091	ETNP_100m_PROKKA_08219 Protein translocase subunit SecD	WP_036915314.1 MULTISPECIES: preprotein translocase subunit SecD [Prochlorococcus]	0	Cyanobacteria	LLIV (0701, 0702, 0703)	46.72	0	8	0	0	0	0	0	0	0	2	1
1900	ETNP_100m_particle_PROKKA_139850 Protein translocase subunit SecD	WP_036915314.1 MULTISPECIES: preprotein translocase subunit SecD [Prochlorococcus]	0	Cyanobacteria	LLIV (0701, 0702, 0703)	46.26	0	4	0	0	0	0	0	0	0	2	1
3729	ETNP_100m_particle_PROKKA_120131 Photosystem II reaction center Psb28 protein	WP_036915343.1 MULTISPECIES: photosystem II reaction center Psb28 protein [Prochlorococcus]	1.02e-72	Cyanobacteria	LLIV (0701, 0702, 0703)	48.04	0	9	0	0	0	0	0	0	0	1	1
3733	ETNP_100m_PROKKA_20902 Photosystem II reaction center Psb28 protein	WP_036915343.1 MULTISPECIES: photosystem II reaction center Psb28 protein [Prochlorococcus]	6.65e-71	Cyanobacteria	LLIV (0701, 0702, 0703)	40.93	0	9	0	0	0	0	0	0	0	1	1
1515	ETNP_100m_particle_PROKKA_51905 Elongation factor Ts	WP_036915382.1 MULTISPECIES: elongation factor Ts [Prochlorococcus]	5.39e-146	Cyanobacteria	LLIV (0701, 0702, 0703)	61.18	0	17	0	0	0	0	0	0	0	3	2
1987	ETNP_100m_particle_PROKKA_128763 Elongation factor Ts	WP_036915382.1 MULTISPECIES: elongation factor Ts [Prochlorococcus]	7.23e-136	Cyanobacteria	LLIV (0701, 0702, 0703)	42.55	0	9	0	0	0	0	0	0	0	2	1
928	ETNP_160m_PROKKA_189097 Kynurenine 3-monooxygenase	WP_036915398.1 MULTISPECIES: geranylgeranyl diphosphate reductase [Prochlorococcus]	0	Cyanobacteria	LLIV (0701, 0702, 0703)	111.1	0	23	0	0	0	0	0	0	0	8	5
1373	ETNP14_68maa_PROKKA_165335 putative oxidoreductase	WP_036915398.1 MULTISPECIES: geranylgeranyl diphosphate reductase [Prochlorococcus]	0	Cyanobacteria	LLIV (0701, 0702, 0703)	72.23	0	14	0	0	0	0	0	0	0	4	1
2466	ETNP_100m_particle_PROKKA_122669 Ribulose-phosphate 3-epimerase	WP_036915413.1 MULTISPECIES: ribulose-phosphate 3-epimerase [Prochlorococcus]	3.65e-159	Cyanobacteria	LLIV (0701, 0702, 0703)	32.12	0	8	0	0	0	0	0	0	0	1	1
879	ETNP_90m_PROKKA_148211 D-fructose 1,6-bisphosphatase class 2/sedoheptulose 1,7-bisphosphatase	WP_036915416.1 MULTISPECIES: fructose 1,6-bisphosphatase [Prochlorococcus]	0	Cyanobacteria	LLIV (0701, 0702, 0703)	77.8	0	15	0	0	0	0	0	0	0	6	1
1790	ETNP_100m_particle_PROKKA_66347 Glucose-1-phosphate adenylyltransferase	WP_036915421.1 MULTISPECIES: glucose-1-phosphate adenylyltransferase [Prochlorococcus]	0	Cyanobacteria	LLIV (0701, 0702, 0703)	41.92	0	5	0	0	0	0	0	0	0	2	2
2082	ETNP_100m_PROKKA_96517 6-phosphogluconate dehydrogenase, decarboxylating	WP_036915423.1 MULTISPECIES: 6-phosphogluconate dehydrogenase [Prochlorococcus]	0	Cyanobacteria	LLIV (0701, 0702, 0703)	47.63	0	5	0	0	0	0	0	0	0	2	1
2079	ETNP_100m_PROKKA_01323 6-phosphogluconate dehydrogenase, decarboxylating	WP_036915423.1 MULTISPECIES: 6-phosphogluconate dehydrogenase [Prochlorococcus]	0	Cyanobacteria	LLIV (0701, 0702, 0703)	49.81	0	4	0	0	0	0	0	0	0	2	1
1351	ETNP_160m_PROKKA_179970 Dihydroxy-acid dehydratase	WP_036915428.1 MULTISPECIES: dihydroxy-acid dehydratase [Prochlorococcus]	0	Cyanobacteria	LLIV (0701, 0702, 0703)	57.62	1	8	0	0	0	0	0	0	0	4	3
2098	ETNP_90m_PROKKA_205757 Glycine betaine-binding protein OpuAC precursor	WP_036915436.1 MULTISPECIES: glycine/betaine ABC transporter substrate-binding protein [Prochlorococcus]	0	Cyanobacteria	LLIV (0701, 0702, 0703)	35.66	0	12	0	0	0	0	0	0	0	2	2
780	ETNP_100m_particle_PROKKA_128035 Fructose-bisphosphate aldolase class 2	WP_036915471.1 MULTISPECIES: fructose-bisphosphate aldolase [Prochlorococcus]	0	Cyanobacteria	LLIV (0701, 0702, 0703)	127.49	0	25	0	0	0	0	0	0	0	7	1
773	ETNP_90m_PROKKA_146941 Fructose-bisphosphate aldolase class 2	WP_036915471.1 MULTISPECIES: fructose-bisphosphate aldolase [Prochlorococcus]	0	Cyanobacteria	LLIV (0701, 0702, 0703)	142.68	0	24	0	0	0	0	0	0	0	8	1
1231	ETNP_100m_PROKKA_12366 Phosphoribulokinase, plasmid	WP_036915481.1 MULTISPECIES: phosphoribulokinase [Prochlorococcus]	0	Cyanobacteria	LLIV (0701, 0702, 0703)	75.39	2	15	0	0	0	0	0	0	0	4	3
1261	ETNP_100m_PROKKA_21928 Divinyl chlorophyll a/b light-harvesting protein PcbA	WP_036915551.1 MULTISPECIES: dihydroorotate oxidase [Prochlorococcus]	0	Cyanobacteria	LLIV (0701, 0702, 0703)	61.09	0	9	0	0	0	0	0	0	0	4	1
1981	ETNP_90m_PROKKA_209514 hypothetical protein	WP_036915701.1 MULTISPECIES: hypothetical protein [Prochlorococcus]	6.65e-73	Cyanobacteria	LLIV (0701, 0702, 0703)	57.77	0	12	0	0	0	0	0	0	0	2	2
1739	ETNP_100m_particle_PROKKA_33964 Pyruvate kinase	WP_036915738.1 MULTISPECIES: pyruvate kinase [Prochlorococcus]	0	Cyanobacteria	LLIV (0701, 0702, 0703)	59.67	0	5	0	0	0	0	0	0	0	2	1
1697	ETNP_100m_particle_PROKKA_115126 Pyruvate kinase	WP_036915738.1 MULTISPECIES: pyruvate kinase [Prochlorococcus]	0	Cyanobacteria	LLIV (0701, 0702, 0703)	69.3	0	4	0	0	0	0	0	0	0	2	1
2080	ETNP_100m_particle_PROKKA_143926 ATP-dependent Clp protease proteolytic subunit	WP_036915739.1 MULTISPECIES: Clp protease ClpP [Prochlorococcus]	3.9e-131	Cyanobacteria		57.45	0	11	0	0	0	0	0	0	0	2	2
3734	ETNP_90m_PROKKA_11722 hypothetical protein	WP_036915857.1 MULTISPECIES: hypothetical protein [Prochlorococcus]	2.36e-30	Cyanobacteria	LLIV (0701, 0702, 0703)	40.31	0	19	0	0	0	0	0	0	0	1	1
1623	ETNP_100m_particle_PROKKA_01097 hypothetical protein	WP_036915857.1 MULTISPECIES: hypothetical protein [Prochlorococcus]	8.46e-50	Cyanobacteria	LLIV (0701, 0702, 0703)	56.91	0	18	0	0	0	0	0	0	0	2	2
2464	ETNP_100m_particle_PROKKA_107659 Ribonuclease E	WP_036915929.1 MULTISPECIES: ribonuclease E [Prochlorococcus]	1.56e-170	Cyanobacteria	LLIV (0701, 0702, 0703)	42.01	0	3	0	0	0	0	0	0	0	1	1
1169	ETNP_90m_PROKKA_201955 Photosystem Q(B) protein precursor	WP_036916046.1 MULTISPECIES: photosystem II protein D1 [Prochlorococcus]	1.41e-37	Cyanobacteria	LLIV (0701, 0702, 0703)	64.68	16	31	0	0	0	0	0	0	0	3	1
1565	ETNP_100m_particle_PROKKA_110584 SPFH domain / Band 7 family protein	WP_042504428.1 MULTISPECIES: membrane protease subunit, stomatin/prohibitin [Synechococcus]	3.47e-152	Cyanobacteria	Syn	59.13	3	9	0	0	0	0	0	0	0	3	1
1530	ETNP_120m_PROKKA_118117 DNA topoisomerase 1	WP_052039454.1 MULTISPECIES: DNA topoisomerase I [Prochlorococcus]	0	Cyanobacteria	LLIV (0701, 0702, 0703)	62.96	0	4	0	0	0	0	0	0	0	3	3
972	ETNP_100m_particle_PROKKA_22801 Glutamate-1-semialdehyde 2,1-aminomutase	WP_052039475.1 MULTISPECIES: glutamate-1-semialdehyde aminotransferase [Prochlorococcus]	0	Cyanobacteria	LLIV (0701, 0702, 0703)	82.12	0	16	0	0	0	0	0	0	0	5	2
1995	ETNP_100m_particle_PROKKA_78615 PsbP	WP_052039517.1 MULTISPECIES: PsbP [Prochlorococcus]	9.69e-112	Cyanobacteria	LLIV (0701, 0702, 0703)	45.79	0	12	0	0	0	0	0	0	0	2	2
2641	ETNP_100m_particle_PROKKA_06986 Anthranilate phosphoribosyltransferase	WP_052039571.1 MULTISPECIES: anthranilate phosphoribosyltransferase [Prochlorococcus]	0	Cyanobacteria	LLIV (0701, 0702, 0703)	35.15	0	3	0	0	0	0	0	0	0	1	1
2468	ETNP_100m_particle_PROKKA_97228 N-acetyl-gamma-glutamyl-phosphate reductase	WP_052039603.1 MULTISPECIES: N-acetyl-gamma-glutamyl-phosphate reductase [Prochlorococcus]	0	Cyanobacteria	LLIV (0701, 0703)	44.93	0	4	0	0	0	0	0	0	0	1	1
3759	WP_006172229	zeta-carotene desaturase Synechococcus sp WH 5701		Cyanobacteria	Syn	28.98	0	2	0	0	0	0	0	0	0	1	1
1705	ETNP_120m_PROKKA_261399 Adhesin YadA precursor	WP_036912852.1 hypothetical protein, partial [Prochlorococcus sp. MIT 0701]	4.2e-98	Cyanobacteria	LLIV	46.45	0	1	0	0	0	0	0	1	0	2	2
2345	ETNP_100m_PROKKA_78008 Phenylalanine--tRNA ligase beta subunit	WP_036915153.1 MULTISPECIES: phenylalanine--tRNA ligase subunit beta [Prochlorococcus]	0	Cyanobacteria	LLIV (0701, 0702, 0703)	28.76	0	1	0	0	0	0	0	0	0	1	1
3298	WP_011127032	glycogen phosphorylase Synechococcus		Cyanobacteria	Syn	23.19	0	1	0	0	0	0	0	0	0	1	1
3769	WP_006170174	magnesium chelatase Synechococcus sp WH 5701		Cyanobacteria	Syn	24.39	0	1	0	0	0	0	0	0	0	1	1
1638	WP_042850028	plastocyanin Prochlorococcus sp MIT 0604		Cyanobacteria	HLII	49.34	21	0	0	0	0	0	0	0	0	2	2
1812	WP_042850699	porin Prochlorococcus sp MIT 0604		Cyanobacteria	HLII	39.42	2	0	0	0	0	0	0	0	0	2	2
1662	WP_038651266	S-adenosylmethionine synthase Prochlorococcus sp MIT 0801		Cyanobacteria	LLI	77.26	2	0	0	0	0	0	0	4	0	3	2
1452	NP_30m_PROKKA_21974 putative peroxiredoxin	WP_011132490.1 peroxiredoxin [Prochlorococcus marinus]	3.71e-137	Cyanobacteria	HL1 (EQPAC1, CCMP1986)	44.49	15	0	0	0	0	0	0	0	0	3	3
2114	ETNP_70m_PROKKA_50342 Divinyl chlorophyll a/b light-harvesting protein PcbC	WP_011823550.1 chlorophyll a/b binding light-harvesting protein [Prochlorococcus marinus]	7.96e-98	Cyanobacteria	LLI (NATL1A)	44.16	6	0	0	0	0	0	0	0	0	2	1
1407	ETNP_90m_PROKKA_149340 Carbohydrate-selective porin, OprB family	CAK24662.1 Porin, P stress induced [Synechococcus sp. WH 7803]	7.52e-56	Cyanobacteria	Syn	73.44	0	0	0	0	0	0	0	13	0	3	3
1111	WP_006170879	glyceraldehyde-3-phosphate dehydrogenase Synechococcus sp WH 5701		Cyanobacteria	Syn	107.27	0	0	0	0	0	0	0	11	0	6	1
3885	WP_042850868	ketol-acid reductoisomerase Prochlorococcus sp MIT 0604		Cyanobacteria	HLII	20.55	0	0	0	0	0	0	0	4	0	1	1
3750	NP_30m_PROKKA_12057 Allophycocyanin alpha subunit	WP_011127357.1 MULTISPECIES: allophycocyanin subunit alpha [Synechococcus]	5.9e-43	Cyanobacteria	Syn	40.8	0	0	0	0	0	0	0	18	0	1	1
3352	ETNP_70m_PROKKA_18713 Long-chain-fatty-acid--CoA ligase FadD15	WP_011132038.1 long-chain fatty acid--CoA ligase [Prochlorococcus marinus]	0	Cyanobacteria	High Light 1 (MED4 &EQPAC1)	23.5	0	0	0	0	0	0	0	3	0	1	1
1694	ETNP_90m_PROKKA_31732 Cobalt-precorrin-4 C(11)-methyltransferase	WP_036914971.1 MULTISPECIES: precorrin methylase [Prochlorococcus]	4.02e-149	Cyanobacteria	LLIV (0701, 0702, 0703)	23.76	0	0	0	0	0	0	2	4	0	2	1
2373	WP_038547304	ATPase AAA Synechococcus sp KORDI-100		Cyanobacteria	Syn	20.4	0	0	0	0	0	0	0	1	0	1	1
515	ETNP_70m_PROKKA_05760 Photosystem II D2 protein	WP_011132791.1 photosystem II D2 protein (photosystem q(a) protein) [Prochlorococcus marinus]	8.78e-96	Cyanobacteria/Cyanophage		107.72	23	17	9	9	0	9	0	9	9	7	1
431	AGH07461.1	hypothetical protein CYVG_00017 [Cyanophage S-SSM6a]		Cyanophage		121.38	12	9	0	0	0	0	2	7	2	10	1
333	ETNP_150m_particle_PROKKA_39508 Major capsid protein Gp23	AIR93447.1 putative precursor of major head subunit [Prochlorococcus phage P-TIM68]	0	Cyanophage		139.38	9	26	0	0	0	3	2	21	0	11	1
373	ETNP_110m_PROKKA_33199 Major capsid protein Gp23	AIR93447.1 putative precursor of major head subunit [Prochlorococcus phage P-TIM68]	0	Cyanophage		134.75	9	18	0	3	0	3	2	16	0	10	1
1096	NP_30m_PROKKA_12968 Major capsid protein Gp23	CAR63302.1 major capsid protein [Synechococcus phage S-RSM4]	1.06e-175	Cyanophage		64.89	8	8	0	0	0	4	3	0	0	5	1
731	ETNP_100m_PROKKA_16580 Major capsid protein Gp23	CAR63302.1 major capsid protein [Synechococcus phage S-RSM4]	0	Cyanophage		74.05	5	15	0	0	0	2	2	0	0	7	1
737	ETNP_100m_PROKKA_89338 Major capsid protein Gp23	cyanophage_EEBLHMBA_02223 Major capsid protein	0	Cyanophage		104.35	5	7	0	0	0	0	0	6	0	5	1
1036	ADO99659.1	precursor of major head subunit [Prochlorococcus phage Syn33]		Cyanophage		53.82	5	2	0	0	0	0	2	2	0	4	1
2109	ETNP_100m_particle_PROKKA_114586 hypothetical protein	AGH07726.1 hypothetical protein CYVG_00283 [Cyanophage S-SSM6a]	9.56e-32	Cyanophage		40.1	3	3	0	0	0	0	0	0	0	1	1
919	ETNP_100m_particle_PROKKA_43304 Major capsid protein Gp23	AJK27563.1 precursor of major head subunit (major capsid) [Cyanophage P-TIM40]	0	Cyanophage		71.15	2	9	0	0	0	2	7	0	0	7	1
936	ETNP14_120maa_PROKKA_123645 Major capsid protein Gp23	cyanophage_EEBLHMBA_02223 Major capsid protein	0	Cyanophage		73.29	2	7	0	0	0	4	5	0	0	6	1
1323	ETNP_90m_PROKKA_94684 hypothetical protein	AAX44214.1 T7-like internal core protein [Prochlorococcus phage P-SSP7]	2.52e-137	Cyanophage		21.85	1	0	0	1	0	0	0	0	0	1	1
3628	ETNP_120m_particle_PROKKA_32601 hypothetical protein	cyanophage_EEBLHMBA_02016 Exonuclease subunit 2	1.58e-72	cyanophage		20.26	0	0	0	0	0	0	0	0	0	1	1
1154	YP_009213737.1	photosystem I P700 chlorophyll a apoprotein A2 [Prochlorococcus phage P-TIM68]		Cyanophage		56.59	0	2	0	0	0	0	1	0	0	2	1
1567	ETNP_100m_PROKKA_35063 hypothetical protein	AGH07726.1 hypothetical protein CYVG_00283 [Cyanophage S-SSM6a]	2.77e-46	Cyanophage		59.56	0	11	0	0	0	0	0	0	0	3	3
1733	ETNP_90m_PROKKA_109128 hypothetical protein	cyanophage_EEBLHMBA_02122 hypothetical protein	2.67e-29	Cyanophage		23.86	0	0	0	0	0	0	1	1	0	2	2
1769	YP_005087496.1	DNA maturase beta subunit [Cyanophage NATL1A-7]		Cyanophage		35.62	0	0	0	0	0	0	0	2	3	2	2
2222	YP_004324403.1	hypothetical protein Syn1_032 [Prochlorococcus phage Syn1]		Cyanophage		23	0	0	0	0	0	0	0	0	0	1	1
317	WP_015353047	F0F1 ATP synthase subunit beta Myxococcus stipitatus		Deltaproteobacteria		142.89	2	5	0	0	0	5	5	20	2	14	1
363	WP_015353152	F0F1 ATP synthase subunit alpha Myxococcus stipitatus		Deltaproteobacteria		143.57	1	3	0	3	0	3	4	14	3	10	1
1753	ETNP_160m_PROKKA_132230 Choline-sulfatase	ACY15043.1 sulfatase [Haliangium ochraceum DSM 14365]	6.29e-56	Deltaproteobacteria		28.1	0	0	0	0	0	0	0	1	0	2	2
96	ETNP_110m_PROKKA_49243 Aliphatic amidase expression-regulating protein	CAN95742.1 putative branched-chain amino acid transport system substrate-binding protein [Sorangium cellulosum So ce56]	2.55e-156	Deltaproteobacteria		158.47	0	0	3	32	33	47	24	0	0	24	24
256	ETNP_300m_PROKKA_146538 60 kDa chaperonin 1	ACL67061.1 chaperonin GroEL [Anaeromyxobacter dehalogenans 2CP-1]	0	Deltaproteobacteria		148.67	0	5	0	3	9	6	6	24	5	19	3
366	ETNP_120m_particle_PROKKA_128277 ATP synthase subunit beta	WP_011340673 ATP synthase subunit beta 1 Pelobacter carbinolicus	0	Deltaproteobacteria		149.77	0	5	0	0	0	6	6	22	0	16	1
736	WP_015402359	molecular chaperone DnaK Desulfocapsa sulfexigens		Deltaproteobacteria		108.34	0	3	0	0	0	0	4	7	0	5	1
870	ETNP_120m_PROKKA_138959 Bacterial extracellular solute-binding protein	ACL66647.1 extracellular solute-binding protein family 1 [Anaeromyxobacter dehalogenans 2CP-1]	7.09e-86	Deltaproteobacteria		73.39	0	2	0	2	7	6	1	0	0	6	6
1024	ETNP14_120maa_PROKKA_61485 Elongation factor Tu	ACL65358.1 translation elongation factor Tu [Anaeromyxobacter dehalogenans 2CP-1]	0	Deltaproteobacteria		77.29	0	7	0	2	0	2	0	7	0	5	1
1062	WP_012625259	DNA-directed RNA polymerase subunit beta Desulfovibrio desulfuricans		Deltaproteobacteria		82.03	0	2	0	0	0	0	1	1	1	5	1
1107	ETNP_100m_particle_PROKKA_38014 Elongation factor Tu	ACL65358.1 translation elongation factor Tu [Anaeromyxobacter dehalogenans 2CP-1]	0	Deltaproteobacteria		120.66	0	0	0	0	0	0	0	20	3	6	2
1216	ETNP_140m_PROKKA_33241 Spore coat protein A	ACY16794.1 Bilirubin oxidase [Haliangium ochraceum DSM 14365]	2.75e-108	Deltaproteobacteria		64.39	0	0	5	0	0	0	0	0	0	5	5
1406	WP_015403936	glyceraldehyde-3-phosphate dehydrogenase Desulfocapsa sulfexigens		Deltaproteobacteria		96.05	0	0	0	0	0	0	0	9	2	4	3
1484	WP_015349608	propionyl-CoA carboxylase subunit alpha Myxococcus stipitatus		Deltaproteobacteria		69.91	0	0	0	0	0	0	0	2	0	3	1
1533	WP_015349048	molecular chaperone DnaK Myxococcus stipitatus		Deltaproteobacteria		54.41	0	3	0	0	0	0	0	2	0	3	1
1547	ETNP_120m_free_PROKKA_125739 Lactate utilization protein B	ABK16090.1 protein of unknown function DUF224, cysteine-rich region domain protein [Syntrophobacter fumaroxidans MPOB]	1.6e-156	Deltaproteobacteria		33.74	0	0	0	1	0	1	0	1	0	2	2
1742	WP_044281547	hypothetical protein Myxococcus stipitatus		Deltaproteobacteria		30.36	0	0	1	0	0	0	1	0	0	2	2
1800	ETNP_120m_particle_PROKKA_01013 putative propionyl-CoA carboxylase beta chain 5	ACY19196.1 carboxyl transferase [Haliangium ochraceum DSM 14365]	0	Deltaproteobacteria		42.76	0	0	0	0	0	0	0	6	0	2	2
1883	ETNP_120m_particle_PROKKA_37727 Maltodextrin phosphorylase	WP_015405505 glycogenstarchalpha-glucan phosphorylase Desulfocapsa sulfexigens	0	Deltaproteobacteria		25.55	0	0	0	0	0	0	0	3	0	2	2
2044	WP_015404097	tRNA nucleotidyltransferasepolyA polymerase Desulfocapsa sulfexigens		Deltaproteobacteria		30.26	0	0	1	0	0	0	0	2	0	2	2
2055	ETNP14_68maa_PROKKA_112048 N-substituted formamide deformylase precursor	CAN93227.1 putative secreted protein [Sorangium cellulosum So ce56]	2.35e-136	Deltaproteobacteria		28.15	0	0	0	0	0	0	0	5	0	2	2
2093	ETNP_120m_free_PROKKA_215849 Rubrerythrin-1	ACY14746.1 Rubrerythrin [Haliangium ochraceum DSM 14365]	4.2e-79	Deltaproteobacteria		64.32	0	0	0	0	0	0	0	18	0	2	1
2139	ETNP_100m_particle_PROKKA_01841 Riboflavin biosynthesis protein RibD	WP_041531702 DeoR family transcriptional regulator Pelobacter carbinolicus	3.37e-50	Deltaproteobacteria		25.24	0	2	0	0	2	0	0	0	0	2	2
2651	ETNP_140m_PROKKA_87526 SusD family protein	ACY18602.1 putative lipoprotein [Haliangium ochraceum DSM 14365]	5.92e-72	Deltaproteobacteria		24.99	0	0	0	0	2	0	0	0	0	1	1
2735	WP_044280896	hypothetical protein Myxococcus stipitatus		Deltaproteobacteria		20.14	0	0	0	0	3	0	0	0	0	1	1
2922	ETNP_300m_PROKKA_51607 putative hydrolase YxeP	CAN92543.1 putative hydrolase [Sorangium cellulosum So ce56]	4.93e-140	Deltaproteobacteria		26.63	0	0	0	0	0	0	0	2	0	1	1
2946	ETNP_70m_PROKKA_45138 ATP-dependent Clp protease ATP-binding subunit ClpC	WP_015349337 ClpAB family protein Myxococcus stipitatus	3.27e-101	Deltaproteobacteria		23.61	0	0	0	0	0	0	0	2	0	1	1
2958	ETNP_160m_PROKKA_216520 Enolase	WP_015403446 enolase Desulfocapsa sulfexigens	2.22e-106	Deltaproteobacteria		22.25	0	0	0	0	0	0	0	7	0	1	1
3355	ETNP_110m_PROKKA_44234 SusD family protein	ACY18602.1 putative lipoprotein [Haliangium ochraceum DSM 14365]	2.14e-76	Deltaproteobacteria		21.2	0	0	5	0	0	0	0	0	0	1	1
3767	ETNP_100m_particle_PROKKA_86904 ATP synthase subunit c	ACY16964.1 H+transporting two-sector ATPase C subunit [Haliangium ochraceum DSM 14365]	6.9e-21	Deltaproteobacteria		36.46	0	0	0	0	0	0	0	0	10	1	1
3809	WP_015403086	outer membrane protein Desulfocapsa sulfexigens		Deltaproteobacteria		24.57	0	0	0	0	0	0	0	4	0	1	1
2090	ETNP_120m_particle_PROKKA_184866 Rubrerythrin-1	ACY14746.1 Rubrerythrin [Haliangium ochraceum DSM 14365]	5.18e-76	Deltaproteobacteria		64.29	0	0	0	0	0	0	4	11	0	2	1
411	ETNP_150m_particle_PROKKA_50817 Tubulin/FtsZ family, GTPase domain	Scrippsiella_Hangoei_0203972634 No definition line	3.9e-25	Dinoflagellate		153.4	67	0	26	0	0	26	0	45	0	10	1
15	ETNP_120m_PROKKA_318382 hypothetical protein	Vitrella_brassicaformis_0198371940 No definition line	0	Dinoflagellate		192.22	35	36	0	24	0	33	35	61	8	42	6
101	ETNP_70m_PROKKA_65164 Bacterial actin-related protein	Alexandrium_tamarense_0116362460 No definition line	7.58e-159	Dinoflagellate		210.35	15	3	0	3	0	3	0	48	4	40	13
903	ETNP14_120mab_PROKKA_71576 Peptidoglycan-associated lipoprotein precursor	Acanthoeca-like_sp_0182950346 No definition line	1.67e-94	Dinoflagellate		67.55	6	0	0	0	5	5	5	4	13	5	3
735	ETNP_160m_PROKKA_72896 General L-amino acid-binding periplasmic protein AapJ precursor	Symbiodinium_sp_0196914804 No definition line	2.21e-138	Dinoflagellate		77.68	0	3	0	0	16	2	12	0	0	8	5
800	ETNP_100m_PROKKA_21485 Bacterial extracellular solute-binding protein	Acanthoeca-like_sp_0182918922 No definition line	0	Dinoflagellate		87.4	0	11	2	2	10	0	4	0	0	6	6
1070	ETNP_120m_particle_PROKKA_16757 hypothetical protein	Pyrodinium_bahamense_0179034598 No definition line	1.86e-23	Dinoflagellate		79.42	0	0	0	5	0	5	5	17	5	3	3
1321	ETNP_120m_particle_PROKKA_174060 hypothetical protein	Karlodinium_micrum_0169111508 No definition line	5.79e-101	Dinoflagellate		30.16	0	0	0	1	0	1	0	1	0	1	1
1462	ETNP_120m_particle_PROKKA_14265 hypothetical protein	Kryptoperidinium_foliaceum_0176055614 No definition line	1.1e-47	Dinoflagellate		93.65	0	0	0	0	0	0	0	24	0	3	3
1497	ETNP_100m_particle_PROKKA_17888 Bacterial actin-related protein	Heterosigma_akashiwo_0194707660 No definition line	4.77e-52	Dinoflagellate		43.71	0	0	0	0	0	0	0	9	0	3	1
1628	ETNP_160m_PROKKA_41878 bifunctional homocysteine S-methyltransferase/5,10-methylenetetrahydrofolate reductase protein	Karenia_brevis_0177919728 No definition line	2.65e-72	Dinoflagellate		86.36	0	0	0	0	0	0	0	15	0	2	2
1669	ETNP_100m_particle_PROKKA_12690 Chaperone protein DnaK	Durinskia_baltica_0170251720 No definition line	2.45e-109	Dinoflagellate		75.43	0	0	0	0	0	0	0	8	0	3	2
1799	ETNP_120m_PROKKA_108790 Imidazolonepropionase	Alexandrium_tamarense_0116393226 No definition line	2.21e-152	Dinoflagellate		42.26	0	0	0	0	2	0	0	1	0	2	2
1875	ETNP_120m_particle_PROKKA_172094 Reverse transcriptase (RNA-dependent DNA polymerase)	Heterosigma_akashiwo_0179570386 No definition line	9.82e-63	Dinoflagellate		28.87	0	0	0	0	0	1	0	1	0	2	1
2904	ETNP_180m_PROKKA_192525 hypothetical protein	Glenodinium_foliaceum_0167857070 No definition line	2.17e-71	Dinoflagellate		30.17	0	0	0	0	0	0	0	6	0	1	1
3261	ETNP_120m_particle_PROKKA_207182 hypothetical protein	Karlodinium_micrum_0169381558 No definition line	1.9e-46	Dinoflagellate		59.79	0	0	0	0	0	0	0	10	0	1	1
2294	WP_014474018	hypothetical protein Arcobacter sp L		epsilonproteobacteria		23.64	0	0	0	0	0	0	0	1	0	1	1
939	ETNP_120m_particle_PROKKA_33576 Ribulose bisphosphate carboxylase large chain	Genus_nov_species_nov_0197496346 No definition line	0	eukaryote		87.57	0	2	0	1	0	1	0	6	1	5	2
1815	ETNP_100m_particle_PROKKA_01167 DNA-directed RNA polymerase subunit beta'	Gloeochaete_witrockiana_0184665944 No definition line	0	eukaryote		27.43	0	0	0	0	0	0	1	0	0	2	1
3756	ETNP_300m_PROKKA_112215 Methionine synthase	Undescribed_Undescribed_0201282508 No definition line	2.16e-44	eukaryote		34.95	0	0	0	0	0	0	5	0	0	1	1
3762	ETNP_160m_PROKKA_180313 2,5-dichloro-2,5-cyclohexadiene-1,4-diol dehydrogenase	Palpitomonas_bilix_0113886568 No definition line	1.43e-100	eukaryote		33.97	0	0	0	0	0	0	0	5	0	1	1
13	ETNP_100m_particle_PROKKA_140022 Core histone H2A/H2B/H3/H4	Isochrysis_sp_0196671300 No definition line	8.12e-66	eukaryotic algae		251.3	51	51	0	0	10	42	30	72	39	69	12
70	ETNP_100m_particle_PROKKA_07518 Core histone H2A/H2B/H3/H4	Paraphysomonas_bandaiensis_0185021620 No definition line	2.92e-35	eukaryotic algae		184.06	39	28	24	24	10	24	24	72	37	22	10
11	XP_003058621	alpha tubulin Micromonas pusilla CCMP1545		eukaryotic algae		260.02	33	34	0	25	2	28	35	58	12	71	6
39	ETNP_90m_PROKKA_166636 Bacterial actin-related protein	Pelagococcus_subviridis_0195838950 No definition line	0	eukaryotic algae		264.05	33	13	0	12	0	16	10	58	13	64	18
85	XP_003055512	histone H2B Micromonas pusilla CCMP1545		eukaryotic algae		167.84	31	8	6	14	6	22	14	45	14	17	2
31	XP_003056479	beta tubulin Micromonas pusilla CCMP1545		eukaryotic algae		228.92	31	30	0	19	0	19	20	49	5	53	2
1	XP_003061104	actin flagellar inner arm intermediate chain Micromonas pusilla CCMP1545		eukaryotic algae		332.57	30	19	5	11	0	16	10	55	22	108	27
476	ETNP_90m_PROKKA_147772 Core histone H2A/H2B/H3/H4	Pelagomonas_calceolata_0119236838 No definition line	1.41e-75	eukaryotic algae		138.67	27	13	0	0	0	0	0	28	6	15	3
30	XP_003080933	TBA_CHLVU Tubulin alpha chain ISS Ostreococcus tauri		eukaryotic algae		249.88	25	27	0	19	2	22	31	42	7	59	1
85	ETNP_70m_PROKKA_54543 Core histone H2A/H2B/H3/H4	Ostreococcus_mediterraneus_0179614860 No definition line	3.06e-68	eukaryotic algae		167.84	24	6	5	10	5	17	10	34	10	17	2
68	XP_002179501	histone H3 isoform 1a Phaeodactylum tricornutum CCAP 1055		eukaryotic algae		216.24	24	26	5	10	5	15	19	60	10	31	2
239	XP_002179551	histone H2B isoform 1a Phaeodactylum tricornutum CCAP 1055		eukaryotic algae		138.56	24	21	6	6	6	6	6	35	6	15	1
38	XP_003082284	TBA_CHLVU Tubulin alpha chain ISS Ostreococcus tauri		eukaryotic algae		236.84	24	29	0	17	2	23	34	43	8	52	1
118	ETNP_70m_PROKKA_90241 Core histone H2A/H2B/H3/H4	Asterionellopsis_glacialis_0184878276 No definition line	6.28e-57	eukaryotic algae		157.55	23	13	0	8	0	8	8	31	13	13	1
63	ETNP_60m_PROKKA_05243 Core histone H2A/H2B/H3/H4	Aureoumbra_lagunensis_0197287972 No definition line	6.11e-94	eukaryotic algae		231.67	21	24	0	5	0	10	14	61	8	42	1
139	ETNP_70m_PROKKA_20132 Core histone H2A/H2B/H3/H4	Chrysoculter_rhomboideus_0119411656 No definition line	6.23e-69	eukaryotic algae		115.66	20	5	0	5	0	5	5	22	12	14	4
29	XP_003074685	Histone H4 ISS Ostreococcus tauri		eukaryotic algae		234.56	19	19	0	4	4	15	11	24	11	56	1
64	XP_002181134	H3.3 Phaeodactylum tricornutum CCAP 1055		eukaryotic algae		241.73	19	25	0	10	0	10	23	54	10	44	2
46	ETNP_70m_PROKKA_142252 Bacterial actin-related protein	Ostreococcus_mediterraneus_0179603662 No definition line	0	eukaryotic algae		256.99	19	7	7	2	0	7	7	40	10	59	18
83	XP_002185730	predicted protein Phaeodactylum tricornutum CCAP 1055		eukaryotic algae		162.56	19	6	2	4	0	8	6	20	4	25	6
964	ETNP_90m_PROKKA_108307 hypothetical protein	Chaetoceros_curvisetus_0204644914 No definition line	3.76e-77	eukaryotic algae		107.7	19	0	0	0	0	0	0	32	0	4	1
249	ETNP_120m_particle_PROKKA_74362 Photosystem II 44 kDa reaction center protein	Pyramimonas_parkeae_0114230608 No definition line	5e-152	eukaryotic algae		85.31	18	18	9	0	3	6	0	9	7	4	1
456	ETNP_70m_PROKKA_43564 Bacterial actin-related protein	Ostreococcus_prasinos_0179646784 No definition line	1.63e-98	eukaryotic algae		109.71	17	0	0	0	0	0	0	42	7	13	2
79	XP_002180656	predicted protein Phaeodactylum tricornutum CCAP 1055		eukaryotic algae		215.41	16	5	0	7	2	10	13	30	4	32	6
332	ETNP_120m_particle_PROKKA_175627 Bacterial actin-related protein	Pseudo-nitzschia_fraudulenta_0201215080 No definition line	1.8e-106	eukaryotic algae		109.23	16	23	0	23	0	12	11	34	0	12	1
40	EJK63755	hypothetical protein THAOC_15573 partial Thalassiosira oceanica		eukaryotic algae		221.48	14	11	0	0	3	11	8	14	8	44	1
1181	XP_003078664	Putative 40S ribosomal protein; contains C-terminal domain ISS Ostreococcus tauri		eukaryotic algae		68.53	11	0	0	0	0	0	0	28	11	3	1
3399	ETNP_90m_PROKKA_198094 Urease subunit alpha 1	Thalassiosira_miniscula_0184441066 No definition line	2.2e-60	eukaryotic algae		21.69	9	0	0	0	0	0	0	0	0	1	1
54	EJK63020	hypothetical protein THAOC_16346 Thalassiosira oceanica		eukaryotic algae		197.17	7	2	1	2	0	3	1	21	3	40	2
1073	ETNP_120m_particle_PROKKA_122143 hypothetical protein	Spumella_elongata_0184975544 No definition line	2.48e-44	eukaryotic algae		104.96	7	0	0	7	0	7	0	39	0	3	3
2031	ETNP_90m_PROKKA_201271 EF hand	Pelagomonas_calceolata_0195940066 No definition line	1.15e-112	eukaryotic algae		33.08	7	0	0	0	0	0	0	0	0	1	1
668	EJK70725	hypothetical protein THAOC_07892 Thalassiosira oceanica		eukaryotic algae		71.16	6	6	0	0	0	0	0	13	6	5	1
1051	EJK55859	hypothetical protein THAOC_24355 Thalassiosira oceanica		eukaryotic algae		89.17	6	0	0	0	0	0	0	22	6	5	2
989	XP_003057685	predicted protein Micromonas pusilla CCMP1545		eukaryotic algae		88.88	6	0	0	0	0	0	0	23	6	5	3
1058	ETNP_90m_PROKKA_133834 Photosystem Q(B) protein 1 precursor	Pelagomonas_calceolata_0195917554 No definition line	7.99e-153	eukaryotic algae		62.46	5	10	0	0	0	0	0	0	0	3	1
965	XP_003082562	EF-1 alpha-like protein ISS Ostreococcus tauri		eukaryotic algae		48.34	4	4	0	0	0	0	2	0	2	2	2
344	XP_002186303	translation elongation factor EF-1 alpha subunit Phaeodactylum tricornutum CCAP 1055		eukaryotic algae		155.24	4	3	0	3	0	3	0	14	3	12	10
2059	ETNP_70m_PROKKA_11594 hypothetical protein	Pelagomonas_calceolata_0119243930 No definition line	2.03e-155	eukaryotic algae		21.36	4	0	0	0	0	0	0	4	0	1	1
171	XP_003056674	ATP synthase Micromonas pusilla CCMP1545		eukaryotic algae		157.4	3	2	0	6	0	3	3	17	5	16	3
1053	ETNP_70m_PROKKA_100403 Photosystem II 44 kDa reaction center protein	Pelagomonas_calceolata_0195922326 No definition line	0	eukaryotic algae		90.05	3	9	0	0	0	0	3	3	0	6	4
157	XP_003055977	H+-or Na+-translocating f-type v-type and A-type ATPase superfamily Micromonas pusilla CCMP1545		eukaryotic algae		193.81	2	2	0	0	0	5	5	22	2	27	5
446	EJK51577	hypothetical protein THAOC_29237 Thalassiosira oceanica		eukaryotic algae		115.15	2	3	0	2	0	2	2	9	0	10	3
524	ADB27549	photosystem I P700 chlorophyll a apoprotein A2 chloroplast Thalassiosira oceanica CCMP1005		eukaryotic algae		78.43	2	3	2	2	0	2	0	3	0	3	1
1113	EJK66415	hypothetical protein THAOC_12666 Thalassiosira oceanica		eukaryotic algae		55.75	2	0	0	0	0	0	0	8	0	3	3
2128	XP_003056572	ras-related protein rab28-like protein Micromonas pusilla CCMP1545		eukaryotic algae		33.06	2	0	0	0	0	0	0	5	0	2	1
610	ETNP_60m_PROKKA_34876 Ribulose bisphosphate carboxylase large chain	Pelagomonas_calceolata_0195855930 No definition line	0	eukaryotic algae		84.34	1	6	0	0	0	1	0	6	3	8	5
864	ETNP14_68maa_PROKKA_52520 Chaperone protein DnaK	ADQ91635.1 hypothetical protein BpV1_008c [Bathycoccus sp. RCC1105 virus BpV1]	0	eukaryotic algae		86.83	1	3	0	0	0	0	3	6	0	6	1
1106	XP_002181660	predicted protein Phaeodactylum tricornutum CCAP 1055		eukaryotic algae		22.72	1	1	0	0	0	1	0	1	1	1	1
1476	XP_003060683	predicted protein Micromonas pusilla CCMP1545		eukaryotic algae		22.41	1	1	0	0	0	0	0	1	0	1	1
1250	ETNP_120m_PROKKA_84852 Cold shock protein CspA	Asterionellopsis_glacialis_0205124620 No definition line	2.42e-29	eukaryotic algae		41.75	0	0	0	17	0	17	17	0	0	2	1
3793	ETNP_60m_PROKKA_34877 Ribulose bisphosphate carboxylase small chain, chromosomal	ACS36855.1 ribulose bisphosphate carboxlyase small chain (chloroplast) [Aureococcus anophagefferens]	8.14e-88	eukaryotic algae		31.08	0	0	0	0	0	0	0	0	0	1	1
1269	ADB27539	ribulose-15-bisphosphate carboxylase oxygenase large subunit chloroplast Thalassiosira oceanica CCMP1005		eukaryotic algae		55.91	0	6	0	0	0	0	0	5	0	4	1
1063	XP_002177987	triosephosphate isomerase glyceraldehyde-3-phosphate dehydrogenase precursor Phaeodactylum tricornutum CCAP 1055		eukaryotic algae		96.31	0	0	0	0	0	0	0	5	1	6	1
1119	ETNP14_68maa_PROKKA_46733 Ribulose bisphosphate carboxylase large chain	Bathycoccus_prasinos_0197169712 No definition line	0	eukaryotic algae		79.75	0	2	0	0	0	0	0	8	1	5	1
453	ETNP_120m_particle_PROKKA_72442 NMT1/THI5 like protein	Asterionellopsis_glacialis_0205136746 No definition line	3.21e-118	eukaryotic algae		104.07	0	7	0	9	5	17	12	0	0	9	2
459	ETNP_100m_PROKKA_77466 Phenoxybenzoate dioxygenase subunit alpha	Chlamydomonas_leiostraca_0202861860 No definition line	1.67e-28	eukaryotic algae		120.05	0	0	0	4	2	38	7	0	0	15	15
501	ETNP_120m_PROKKA_133462 NMT1/THI5 like protein	Asterionellopsis_glacialis_0205136746 No definition line	1.91e-121	eukaryotic algae		100.17	0	2	0	9	5	21	8	0	0	8	1
512	ETNP_120m_particle_PROKKA_35033 Core histone H2A/H2B/H3/H4	Dactyliosolen_fragilissimus_0184855302 No definition line	1.4e-33	eukaryotic algae		77.07	0	17	0	19	13	29	12	0	0	6	1
516	ETNP_120m_PROKKA_216566 putative ABC transporter-binding protein precursor	Asterionellopsis_glacialis_0195254524 No definition line	0	eukaryotic algae		101.62	0	6	0	2	5	14	11	0	0	5	5
657	EJK71308	hypothetical protein THAOC_07275 Thalassiosira oceanica		eukaryotic algae		116.94	0	0	0	0	0	0	0	18	2	11	5
672	ETNP14_68maa_PROKKA_28064 Ubiquitin family protein	Pleurochrysis_carterae_0169991006 No definition line	8.52e-47	eukaryotic algae		109.74	0	0	0	0	0	0	4	43	0	6	2
673	EJK62831	hypothetical protein THAOC_16543 Thalassiosira oceanica		eukaryotic algae		124.28	0	0	0	0	0	4	9	20	4	7	1
674	ETNP_120m_particle_PROKKA_41045 Core histone H2A/H2B/H3/H4	Dactyliosolen_fragilissimus_0184855302 No definition line	1.14e-33	eukaryotic algae		64.09	0	13	0	24	8	37	16	0	0	6	1
740	ETNP14_120maa_PROKKA_13724 Colicin I receptor precursor	Pseudopedinella_elastica_0181258734 No definition line	0	eukaryotic algae		106.68	0	0	7	0	8	0	0	0	0	6	6
747	ETNP_100m_particle_PROKKA_144723 Elongation factor Tu	Thalassiosira_miniscula_0184475574 No definition line	0	eukaryotic algae		92.13	0	2	0	2	2	6	2	13	2	7	1
755	XP_003055985	luminal binding heat shock protein 70 Micromonas pusilla CCMP1545		eukaryotic algae		118.22	0	3	0	0	0	0	3	10	0	5	2
819	XP_003074441	Histones H3 and H4 ISS Ostreococcus tauri		eukaryotic algae		95.68	0	0	0	0	0	5	0	16	0	5	1
826	XP_003058104	predicted protein Micromonas pusilla CCMP1545		eukaryotic algae		116.38	0	2	0	0	0	0	0	8	0	7	2
859	ETNP_120m_free_PROKKA_264452 hypothetical protein	Thalassiosira_miniscula_0184474038 No definition line	4.96e-45	eukaryotic algae		65.5	0	0	0	0	0	8	14	0	0	7	7
869	ETNP_120m_PROKKA_84682 Monocarboxylate 2-oxoacid-binding periplasmic protein precursor	Asterionellopsis_glacialis_0195256942 No definition line	1.25e-152	eukaryotic algae		87.63	0	3	0	2	13	2	2	0	0	5	3
890	XP_002183313	predicted protein Phaeodactylum tricornutum CCAP 1055		eukaryotic algae		99.13	0	0	0	0	0	0	5	32	5	6	3
909	XP_003074959	dnaK-type molecular chaperone hsp70b precursor chloroplast-Chlamydomonas reinhardtii ISS partial Ostreococcus tauri		eukaryotic algae		79.83	0	3	0	2	0	0	0	4	0	7	1
924	ETNP_120m_particle_PROKKA_34140 Leu/Ile/Val-binding protein precursor	Chrysochromulina_polylepis_0183290344 No definition line	1.16e-62	eukaryotic algae		97.7	0	0	0	3	3	10	14	0	0	7	6
995	YP_717254	PsaA chloroplast Ostreococcus tauri		eukaryotic algae		62.4	0	3	1	1	2	0	0	0	1	3	1
1015	EJK45858	hypothetical protein THAOC_35505 Thalassiosira oceanica		eukaryotic algae		125.67	0	0	0	0	0	0	0	4	1	6	1
1026	ETNP_70m_PROKKA_49660 Elongation factor G	Ostreococcus_lucimarinus_0179739948 No definition line	0	eukaryotic algae		128.52	0	0	0	0	0	0	0	5	0	6	1
1061	EJK47917	hypothetical protein THAOC_33331 Thalassiosira oceanica		eukaryotic algae		98.96	0	0	0	0	0	0	0	18	4	6	2
1125	EJK47731	hypothetical protein THAOC_33528 Thalassiosira oceanica		eukaryotic algae		110.48	0	0	0	0	0	0	0	9	2	4	3
1130	ETNP14_68maa_PROKKA_71315 Respiratory nitrate reductase 1 alpha chain	Nephroselmis_pyriformis_0182905696 No definition line	0	eukaryotic algae		55.02	0	0	0	0	2	1	3	0	0	3	1
1131	XP_003079335	Rab-type small GTP-binding protein-like ISS Ostreococcus tauri		eukaryotic algae		58.37	0	0	0	0	0	0	5	17	5	4	1
1174	ETNP_70m_PROKKA_45182 Elongation factor G	Pelagomonas_calceolata_0195867570 No definition line	0	eukaryotic algae		122.65	0	0	0	0	0	0	0	4	0	6	1
1193	ETNP14_68maa_PROKKA_27100 Chaperone protein DnaK	Thalassiosira_miniscula_0184473388 No definition line	0	eukaryotic algae		56.59	0	2	0	0	0	2	1	2	0	4	1
1200	XP_003057233	heat shock protein 70 mitochondrial precursor Micromonas pusilla CCMP1545		eukaryotic algae		50.42	0	1	0	0	0	0	0	4	1	3	1
1230	ETNP_70m_PROKKA_36622 DEAD-box ATP-dependent RNA helicase CshA	Pelagomonas_calceolata_0195862876 No definition line	0	eukaryotic algae		103.13	0	0	0	0	0	0	0	12	3	4	3
1239	EJK43862	hypothetical protein THAOC_37651 Thalassiosira oceanica		eukaryotic algae		69.35	0	0	0	0	0	0	0	3	0	5	1
1240	ETNP_120m_free_PROKKA_143149 Pyruvate dehydrogenase E1 component subunit beta	Percolomonas_cosmopolitus_0117443528 No definition line	8.52e-47	eukaryotic algae		60.8	0	0	0	3	10	7	0	0	0	3	3
1251	EJK64964	hypothetical protein THAOC_14246 partial Thalassiosira oceanica		eukaryotic algae		21.49	0	1	1	1	1	0	0	0	0	1	1
1256	EJK49298	hypothetical protein THAOC_31850 Thalassiosira oceanica		eukaryotic algae		73	0	2	0	0	0	0	2	6	0	3	1
1312	XP_003061978	predicted protein Micromonas pusilla CCMP1545		eukaryotic algae		40.86	0	0	0	0	0	0	0	2	0	4	4
1313	XP_003063366	predicted protein Micromonas pusilla CCMP1545		eukaryotic algae		34.84	0	0	0	0	0	0	0	1	0	3	3
1317	XP_003055775	predicted protein Micromonas pusilla CCMP1545		eukaryotic algae		41.77	0	0	0	0	0	0	0	0	0	4	2
1357	XP_003056149	cell division cycle protein 48 Micromonas pusilla CCMP1545		eukaryotic algae		57.44	0	0	0	0	0	0	0	4	0	4	4
1385	XP_003082734	putative ethylene-responsive RNA helicase ISS Ostreococcus tauri		eukaryotic algae		59.88	0	0	0	1	0	1	0	2	1	4	3
1388	XP_002184036	predicted protein Phaeodactylum tricornutum CCAP 1055		eukaryotic algae		44.66	0	0	0	4	0	4	5	5	0	2	1
1415	ETNP_70m_PROKKA_14878 50S ribosomal protein L1	Pyramimonas_parkeae_0114276004 No definition line	1.43e-107	eukaryotic algae		48.92	0	0	0	4	0	0	0	8	0	2	2
1427	ETNP_70m_PROKKA_26928 14-3-3 protein	Pelagomonas_calceolata_0119231962 No definition line	9.55e-164	eukaryotic algae		67.53	0	0	0	0	0	0	0	18	0	4	1
1439	ETNP_100m_particle_PROKKA_35471 Photosystem I reaction center subunit III precursor	Goniomonas_pacifica_0175914226 No definition line	1.2e-72	eukaryotic algae		73.45	0	8	8	8	0	0	0	9	0	2	2
1441	ETNP_100m_particle_PROKKA_66404 Core histone H2A/H2B/H3/H4	Paraphysomonas_vestita_0174825890 No definition line	2.21e-36	eukaryotic algae		49.25	0	0	0	9	0	15	9	0	0	2	2
1445	XP_003056637	triosephosphate isomerase Micromonas pusilla CCMP1545		eukaryotic algae		70.25	0	0	0	0	0	0	0	8	0	2	1
1446	ETNP_70m_PROKKA_78782 30S ribosomal protein S15	Pelagomonas_calceolata_0119226850 No definition line	6.71e-105	eukaryotic algae		76.93	0	0	0	0	0	0	0	12	0	3	3
1477	ETNP_70m_PROKKA_87019 Fumarate reductase flavoprotein subunit precursor	Ostreococcus_lucimarinus_0179734960 No definition line	0	eukaryotic algae		57.61	0	2	0	0	0	0	0	4	0	2	2
1479	XP_003081742	Vacuolar H+-ATPase V1 sector subunit A ISS Ostreococcus tauri		eukaryotic algae		71.64	0	0	0	0	0	0	0	2	0	3	1
1493	EJK60133	hypothetical protein THAOC_19570 partial Thalassiosira oceanica		eukaryotic algae		74.93	0	0	0	0	0	0	1	1	0	3	2
1495	XP_002178040	predicted protein Phaeodactylum tricornutum CCAP 1055		eukaryotic algae		27.1	0	0	0	0	0	2	0	1	0	2	1
1518	XP_003080664	Acetyl-CoA carboxylase ISS Ostreococcus tauri		eukaryotic algae		75.77	0	0	0	0	0	0	0	2	0	3	2
1523	XP_002180797	predicted protein Phaeodactylum tricornutum CCAP 1055		eukaryotic algae		46.06	0	0	0	0	0	0	0	6	0	3	2
1534	ETNP_120m_particle_PROKKA_30861 putative sugar-binding periplasmic protein precursor	Chaetoceros_sp_0197234378 No definition line	0	eukaryotic algae		48.41	0	0	0	0	4	3	0	0	0	3	3
1537	XP_003055413	predicted protein Micromonas pusilla CCMP1545		eukaryotic algae		77.58	0	0	0	0	0	0	0	17	0	2	2
1538	XP_002180696	ligase succinate-coa ligase Phaeodactylum tricornutum CCAP 1055		eukaryotic algae		71.47	0	0	0	0	0	0	0	8	0	2	2
1542	ETNP_70m_PROKKA_145241 DEAD-box ATP-dependent RNA helicase CshA	Ostreococcus_mediterraneus_0179627462 No definition line	0	eukaryotic algae		48.17	0	0	0	0	0	0	0	9	3	2	1
1569	XP_003081519	putative vacuolar ATPase B subunit Oryza sativa ISS Ostreococcus tauri		eukaryotic algae		66.41	0	0	0	0	0	0	0	5	0	3	3
1579	XP_002185552	predicted protein Phaeodactylum tricornutum CCAP 1055		eukaryotic algae		53.01	0	0	0	0	0	2	0	4	0	3	1
1592	ETNP14_120maa_PROKKA_70853 vitamin B12/cobalamin outer membrane transporter	Pseudopedinella_elastica_0181258734 No definition line	0	eukaryotic algae		39.93	0	2	1	0	0	0	0	0	0	2	2
1595	EJK70436	hypothetical protein THAOC_08208 Thalassiosira oceanica		eukaryotic algae		43.34	0	0	0	0	0	0	4	10	0	2	1
1596	ETNP_70m_PROKKA_103029 30S ribosomal protein S8e	Ostreococcus_lucimarinus_0179728808 No definition line	2.44e-105	eukaryotic algae		72.17	0	0	0	0	0	0	0	8	0	1	1
1616	NP_100m_PROKKA_10638 Nitrogen regulatory protein P-II	Pseudopedinella_elastica_0181259552 No definition line	2.27e-54	eukaryotic algae		67.52	0	0	0	0	0	0	20	0	0	2	2
1617	ETNP_70m_PROKKA_36181 30S ribosomal protein S11	Pelagomonas_calceolata_0119233438 No definition line	6.1e-103	eukaryotic algae		81.83	0	0	0	0	0	0	0	18	0	3	3
1668	ETNP_120m_PROKKA_275770 Hemolysin, chromosomal	Goniomonas_pacifica_0175941378 No definition line	1.97e-27	eukaryotic algae		56.08	0	7	0	0	0	0	0	0	0	1	1
1675	XP_003061451	predicted protein Micromonas pusilla CCMP1545		eukaryotic algae		27.46	0	0	0	0	0	0	0	0	0	2	2
1676	XP_003058477	predicted protein Micromonas pusilla CCMP1545		eukaryotic algae		28.38	0	0	0	0	0	0	0	0	0	2	2
1688	XP_003057397	predicted protein Micromonas pusilla CCMP1545		eukaryotic algae		26.84	0	0	0	0	0	0	0	0	0	2	2
1692	XP_003078251	Zn-binding protein Push ISS Ostreococcus tauri		eukaryotic algae		30.96	0	0	0	0	0	0	0	1	0	2	2
1698	EJK53540	hypothetical protein THAOC_27008 Thalassiosira oceanica		eukaryotic algae		33.39	0	0	0	0	0	0	0	0	0	2	2
1704	EJK52114	hypothetical protein THAOC_28654 Thalassiosira oceanica		eukaryotic algae		21.97	0	0	0	0	0	0	0	0	0	1	1
1710	XP_002179336	predicted protein Phaeodactylum tricornutum CCAP 1055		eukaryotic algae		53.71	0	0	0	0	0	0	0	4	0	2	2
1711	EJK74080	hypothetical protein THAOC_04262 partial Thalassiosira oceanica		eukaryotic algae		67.46	0	0	0	0	0	0	0	2	0	2	1
1714	ETNP_70m_PROKKA_54683 RNA recognition motif. (a.k.a. RRM, RBD, or RNP domain)	Ostreococcus_lucimarinus_0179731334 No definition line	0	eukaryotic algae		35.93	0	0	0	0	0	0	0	3	0	2	2
1722	EJK72149	hypothetical protein THAOC_06351 Thalassiosira oceanica		eukaryotic algae		26.42	0	0	0	0	0	0	0	1	0	1	1
1732	XP_003060298	predicted protein Micromonas pusilla CCMP1545		eukaryotic algae		27.71	0	0	2	0	0	0	0	0	0	2	2
1760	EJK71614	hypothetical protein THAOC_06923 Thalassiosira oceanica		eukaryotic algae		53.73	0	4	0	0	0	2	0	0	0	2	1
1767	EJK67964	hypothetical protein THAOC_10915 partial Thalassiosira oceanica		eukaryotic algae		39.45	0	0	0	0	0	0	0	6	0	1	1
1770	XP_003080112	RS5_CICAR 40S ribosomal protein S5 ISS Ostreococcus tauri		eukaryotic algae		36.61	0	0	0	0	0	0	0	12	0	2	2
1787	XP_003081830	starch phosphorylase ISS partial Ostreococcus tauri		eukaryotic algae		22.47	0	0	0	0	0	0	0	0	0	1	1
1802	EJK61387	hypothetical protein THAOC_18140 Thalassiosira oceanica		eukaryotic algae		55.9	0	0	0	0	0	0	0	11	0	2	2
1804	XP_003079346	non-transporter ABC protein ISS Ostreococcus tauri		eukaryotic algae		29.9	0	0	0	0	0	1	0	0	0	2	2
1809	XP_003055742	predicted protein Micromonas pusilla CCMP1545		eukaryotic algae		28.55	0	0	0	0	0	1	0	1	0	2	2
1845	EJK54495	hypothetical protein THAOC_25871 partial Thalassiosira oceanica		eukaryotic algae		68.19	0	0	0	0	0	0	0	2	0	1	1
1846	EJK56615	hypothetical protein THAOC_23459 partial Thalassiosira oceanica		eukaryotic algae		48.84	0	0	0	0	0	0	0	1	1	2	2
1863	EJK56348	hypothetical protein THAOC_23784 Thalassiosira oceanica		eukaryotic algae		33.33	0	0	0	0	0	0	0	4	0	2	1
1888	EJK71252	hypothetical protein THAOC_07330 Thalassiosira oceanica		eukaryotic algae		24.36	0	0	0	0	0	0	0	4	0	2	2
1893	ETNP_70m_PROKKA_56192 ATP-dependent zinc metalloprotease FtsH	Tetraselmis_astigmatica_0117668652 No definition line	1.44e-158	eukaryotic algae		81.09	0	0	0	0	0	0	0	12	0	2	1
1899	XP_003078024	26S proteasome regulatory complex ATPase RPT4 ISS Ostreococcus tauri		eukaryotic algae		48.51	0	0	0	0	0	0	0	5	0	2	1
1907	XP_003077929	MDHG_ORYSA Malate dehydrogenase glyoxysomal precursor dbj|BAA12870 | glyo ISS Ostreococcus tauri		eukaryotic algae		54.71	0	0	0	0	0	0	0	2	1	2	1
1922	ADB27543	ATP synthase CF0 subunit III C chain chloroplast Thalassiosira oceanica CCMP1005		eukaryotic algae		78.04	0	0	0	0	0	0	0	26	27	2	2
2003	XP_002184288	predicted protein Phaeodactylum tricornutum CCAP 1055		eukaryotic algae		55.27	0	3	0	0	0	0	0	8	0	2	1
2005	EJK60928	hypothetical protein THAOC_18653 partial Thalassiosira oceanica		eukaryotic algae		45.35	0	0	0	0	0	0	0	6	0	2	1
2023	EJK43718	hypothetical protein THAOC_37808 Thalassiosira oceanica		eukaryotic algae		40.51	0	0	0	0	0	0	0	8	0	2	2
2046	ETNP_70m_PROKKA_48925 Putative ATP:guanido phosphotransferase	Pelagomonas_calceolata_0119234330 No definition line	9.92e-129	eukaryotic algae		30.83	0	0	0	0	0	0	0	8	0	2	2
2050	EJK49720	hypothetical protein THAOC_31370 Thalassiosira oceanica		eukaryotic algae		28.58	0	1	0	0	0	0	0	0	2	2	1
2071	EJK61286	hypothetical protein THAOC_18259 Thalassiosira oceanica		eukaryotic algae		28.17	0	0	0	0	0	0	0	0	4	2	2
2081	XP_002183512	predicted protein Phaeodactylum tricornutum CCAP 1055		eukaryotic algae		63.38	0	0	0	0	0	0	0	11	0	2	2
2092	EJK73841	hypothetical protein THAOC_04516 Thalassiosira oceanica		eukaryotic algae		50.06	0	0	0	0	0	0	0	9	0	2	1
2106	EJK74741	hypothetical protein THAOC_03561 Thalassiosira oceanica		eukaryotic algae		53.99	0	0	0	0	0	0	0	3	0	1	1
2108	EJK58599	hypothetical protein THAOC_21264 Thalassiosira oceanica		eukaryotic algae		52.34	0	0	0	0	0	0	0	9	0	1	1
2111	EJK72620	hypothetical protein THAOC_05832 Thalassiosira oceanica		eukaryotic algae		43.31	0	0	0	0	3	0	0	4	0	2	2
2122	XP_003060767	predicted protein Micromonas pusilla CCMP1545		eukaryotic algae		32.92	0	9	0	0	0	0	0	0	0	2	1
2131	XP_003059803	predicted protein partial Micromonas pusilla CCMP1545		eukaryotic algae		20.01	0	0	0	2	0	2	0	0	0	1	1
2199	XP_003058060	predicted protein Micromonas pusilla CCMP1545		eukaryotic algae		20.03	0	0	0	0	0	0	0	1	0	1	1
2250	XP_003058788	intraflagellar transport protein 20 Micromonas pusilla CCMP1545		eukaryotic algae		24.83	0	0	0	0	0	0	0	3	0	1	1
2252	XP_003060727	actin superfamily Micromonas pusilla CCMP1545		eukaryotic algae		23.28	0	0	0	0	0	0	0	2	0	1	1
2254	XP_003059137	C2 domain-containing protein Micromonas pusilla CCMP1545		eukaryotic algae		22.47	0	0	0	0	0	0	0	1	0	1	1
2256	EJK48399	hypothetical protein THAOC_32805 Thalassiosira oceanica		eukaryotic algae		22.65	0	0	0	0	0	0	0	1	0	1	1
2302	XP_003059495	predicted protein Micromonas pusilla CCMP1545		eukaryotic algae		20.83	0	0	0	0	0	0	0	1	0	1	1
2321	EJK44632	hypothetical protein THAOC_36814 partial Thalassiosira oceanica		eukaryotic algae		20.83	0	0	0	0	0	0	0	2	0	1	1
2344	XP_003055417	p-type ATPase superfamily Micromonas pusilla CCMP1545		eukaryotic algae		55.92	0	0	0	0	0	0	0	2	0	1	1
2359	XP_003054948	predicted protein Micromonas pusilla CCMP1545		eukaryotic algae		24.28	0	0	0	0	0	0	0	1	0	1	1
2470	XP_003074149	P-type ATPase ISS Ostreococcus tauri		eukaryotic algae		31.31	0	0	0	0	0	0	0	1	0	1	1
2473	EJK75650	hypothetical protein THAOC_02625 Thalassiosira oceanica		eukaryotic algae		28.5	0	0	0	0	0	0	0	6	0	1	1
2496	XP_003060376	glycosyltransferase family 35 protein Micromonas pusilla CCMP1545		eukaryotic algae		21.95	0	0	0	0	0	0	0	1	0	1	1
2529	XP_003081904	starch phosphorylase 1 IC Ostreococcus tauri		eukaryotic algae		20	0	0	0	0	0	0	0	2	0	1	1
2643	ETNP_60m_PROKKA_06551 peptide chain release factor 1	Ostreococcus_lucimarinus_0179740220 No definition line	5.9e-49	eukaryotic algae		39.34	0	0	0	0	0	0	0	10	0	1	1
2653	XP_003074226	Glycine D-amino acid oxidases-like ISS Ostreococcus tauri		eukaryotic algae		22.68	0	0	0	0	0	0	1	0	0	1	1
2654	XP_003055541	predicted protein Micromonas pusilla CCMP1545		eukaryotic algae		21.61	0	0	0	0	0	1	0	0	0	1	1
2704	EJK72585	hypothetical protein THAOC_05870 partial Thalassiosira oceanica		eukaryotic algae		21.98	0	0	0	0	0	0	0	0	0	1	1
2757	ETNP_120m_free_PROKKA_88414 Ankyrin repeats (3 copies)	Cylindrotheca_closterium_0113642000 No definition line	9.17e-35	eukaryotic algae		20.34	0	0	0	0	0	0	0	1	0	1	1
2848	EJK66259	hypothetical protein THAOC_12834 Thalassiosira oceanica		eukaryotic algae		20.23	0	0	0	0	0	0	0	0	1	1	1
2868	EJK74479	hypothetical protein THAOC_03837 Thalassiosira oceanica		eukaryotic algae		20.91	0	0	0	0	0	0	0	0	0	1	1
2888	ETNP_160m_PROKKA_70108 NHL repeat protein	Asterionellopsis_glacialis_0195329476 No definition line	6.93e-73	eukaryotic algae		49.45	0	0	0	0	4	0	0	0	0	1	1
2897	XP_003056074	phosphoglucomutase Micromonas pusilla CCMP1545		eukaryotic algae		39.8	0	0	0	0	0	0	0	2	0	1	1
2909	XP_002181086	predicted protein partial Phaeodactylum tricornutum CCAP 1055		eukaryotic algae		29.06	0	0	0	0	0	0	0	2	0	1	1
2954	EJK57321	hypothetical protein THAOC_22649 partial Thalassiosira oceanica		eukaryotic algae		23.3	0	0	0	0	0	0	0	1	0	1	1
3167	ETNP_180m_PROKKA_142937 Sulfoxide reductase catalytic subunit YedY	Goniomonas_pacifica_0175909550 No definition line	9.79e-113	eukaryotic algae		21.49	0	0	0	0	0	0	0	0	0	1	1
3266	XP_002177540	predicted protein Phaeodactylum tricornutum CCAP 1055		eukaryotic algae		57.95	0	0	0	0	0	0	0	8	0	1	1
3277	EJK74888	hypothetical protein THAOC_03405 Thalassiosira oceanica		eukaryotic algae		40.34	0	0	0	0	0	0	0	3	0	1	1
3284	ETNP_120m_PROKKA_101641 Phosphate-import protein PhnD precursor	Thalassiosira_miniscula_0184464456 No definition line	3.83e-124	eukaryotic algae		30.9	0	0	0	0	0	5	0	0	0	1	1
3293	ETNP_70m_PROKKA_27215 50S ribosomal protein L11	Ostreococcus_mediterraneus_0179721792 No definition line	2.09e-105	eukaryotic algae		32.17	0	0	0	0	0	0	0	5	0	1	1
3302	XP_002186508	predicted protein Phaeodactylum tricornutum CCAP 1055		eukaryotic algae		28.35	0	0	0	0	0	0	0	1	0	1	1
3336	EJK55638	hypothetical protein THAOC_24605 partial Thalassiosira oceanica		eukaryotic algae		24.3	0	0	0	0	0	0	0	3	0	1	1
3348	XP_003074450	Histone deacetylase complex SIN3 component ISS Ostreococcus tauri		eukaryotic algae		23.84	0	0	0	0	0	0	0	1	0	1	1
3349	ETNP_70m_PROKKA_109849 Glucose-6-phosphate 1-dehydrogenase	Bathycoccus_prasinos_0198480840 No definition line	0	eukaryotic algae		23.46	0	0	0	0	0	0	0	2	0	1	1
3358	EJK66267	hypothetical protein THAOC_12827 Thalassiosira oceanica		eukaryotic algae		21.96	0	0	1	0	0	0	0	0	0	1	1
3374	EJK46817	hypothetical protein THAOC_34496 Thalassiosira oceanica		eukaryotic algae		22.5	0	0	0	0	0	0	0	1	0	1	1
3388	EJK58384	hypothetical protein THAOC_21490 Thalassiosira oceanica		eukaryotic algae		21.81	0	0	0	0	0	0	0	1	0	1	1
3423	EJK68942	hypothetical protein THAOC_09841 Thalassiosira oceanica		eukaryotic algae		21.43	0	0	0	0	0	0	0	5	0	1	1
3425	XP_003083686	Tyrocidine synthetase III ISS partial Ostreococcus tauri		eukaryotic algae		20.33	0	0	0	0	0	0	0	1	0	1	1
3501	XP_003061689	predicted protein Micromonas pusilla CCMP1545		eukaryotic algae		21.05	0	0	0	0	0	0	0	0	1	1	1
3749	XP_003084240	GDP dissociation inhibitor-common tobacco ISS Ostreococcus tauri		eukaryotic algae		42.17	0	0	0	0	0	0	0	4	0	1	1
3753	EJK50639	hypothetical protein THAOC_30323 partial Thalassiosira oceanica		eukaryotic algae		39.42	0	0	0	0	0	0	0	14	0	1	1
3754	EJK72485	hypothetical protein THAOC_05982 Thalassiosira oceanica		eukaryotic algae		39.08	0	0	0	0	0	0	0	7	0	1	1
3755	XP_003063235	predicted protein Micromonas pusilla CCMP1545		eukaryotic algae		39.04	0	0	0	0	0	0	0	3	0	1	1
3763	XP_003059480	predicted protein Micromonas pusilla CCMP1545		eukaryotic algae		33.96	0	0	0	0	0	0	0	6	0	1	1
3770	ETNP_120m_free_PROKKA_112393 T4-like virus tail tube protein gp19	Helicotheca_tamensis_0185728554 No definition line	9.17e-37	eukaryotic algae		31.48	0	0	0	0	0	0	0	7	0	1	1
3784	ETNP_70m_PROKKA_87062 hypothetical protein	Pelagomonas_calceolata_0195939286 No definition line	0	eukaryotic algae		27.81	0	0	0	0	0	0	0	2	0	1	1
3785	ETNP_70m_PROKKA_91374 50S ribosomal protein L7Ae	Ostreococcus_mediterraneus_0179620312 No definition line	2.71e-90	eukaryotic algae		27.79	0	0	0	0	0	0	0	5	0	1	1
3796	XP_002179508	predicted protein Phaeodactylum tricornutum CCAP 1055		eukaryotic algae		25.94	0	0	0	0	0	0	0	4	0	1	1
3810	XP_003061572	predicted protein Micromonas pusilla CCMP1545		eukaryotic algae		24.48	0	0	0	0	0	0	0	7	0	1	1
3874	XP_003060182	predicted protein Micromonas pusilla CCMP1545		eukaryotic algae		20.84	0	0	0	0	0	0	0	3	0	1	1
3879	XP_003056886	predicted protein Micromonas pusilla CCMP1545		eukaryotic algae		20.8	0	0	0	0	0	0	0	8	0	1	1
1847	ETNP14_120mab_PROKKA_27785 hypothetical protein	Chrysochromulina_polylepis_0183290344 No definition line	3.49e-33	eukaryotic algae		41.33	0	0	0	0	0	0	4	3	0	2	1
2952	ETNP_120m_free_PROKKA_169728 Formyl-coenzyme A transferase	WP_012061960.1 CoA transferase [Alkaliphilus metalliredigens]	4.11e-137	Firmicutes		22.23	0	0	0	0	0	0	0	4	0	1	1
59	ETNP_100m_particle_PROKKA_50716 hypothetical protein	Ammonia_sp_0197021266 No definition line	5.73e-122	Foram		177.47	26	42	0	23	0	14	20	54	13	27	8
980	NP_125m_PROKKA_15229 Peptidoglycan-associated lipoprotein precursor	WP_013263321 outer membrane protein OmpA gamma proteobacterium HdN1	1.55e-40	gammaproteobacteria		62.99	5	0	0	0	5	10	14	0	0	4	2
1371	ETNP14_120maa_PROKKA_108834 hypothetical protein	EJP73019 beta-lactamase domain protein SAR86 cluster bacterium SAR86B	9.18e-41	gammaproteobacteria		24.9	3	0	0	0	0	0	0	0	0	1	1
277	ETNP14_68maa_PROKKA_41765 ATP synthase subunit alpha	ACL74374.1 H(+)-transporting two-sector ATPase [Thioalkalivibrio sulfidiphilus HL-EbGr7]	0	gammaproteobacteria		133.68	3	4	0	1	0	4	6	11	1	9	1
809	ETNP14_120maa_PROKKA_89197 Elongation factor Tu	WP_012519826.1 elongation factor Tu [Alteromonas mediterranea]	0	gammaproteobacteria		108.37	3	0	0	0	2	0	2	12	6	7	2
1046	ETNP_90m_PROKKA_87572 Elongation factor Tu	CAI85330.1 protein chain elongation factor EF-Tu; GTP-binding factor [Pseudoalteromonas haloplanktis TAC125]	0	gammaproteobacteria		85.64	3	0	0	0	0	0	0	9	3	7	3
854	ETNP14_120maa_PROKKA_169078 ATP synthase subunit beta	WP_011787276.1 MULTISPECIES: ATP synthase subunit beta [Marinobacter]	0	gammaproteobacteria		82.5	2	3	0	0	0	4	4	10	10	7	1
1463	ETNP_120m_PROKKA_98701 Glutamine synthetase	WP_011394993.1 glutamine synthetase [Hahella chejuensis]	0	gammaproteobacteria		39.46	2	2	0	0	3	0	0	0	0	2	1
278	ETNP_120m_PROKKA_247759 ATP synthase subunit alpha	ACL74374.1 H(+)-transporting two-sector ATPase [Thioalkalivibrio sulfidiphilus HL-EbGr7]	0	gammaproteobacteria		132.99	1	4	0	1	0	4	6	11	3	9	1
1734	WP_007232073	transporter AcrBAcrDAcrF family protein gamma proteobacterium HTCC2207		gammaproteobacteria		23	1	0	0	0	0	0	0	0	0	2	2
749	ETNP14_68maa_PROKKA_36975 ATP synthase subunit beta	ACL74372.1 F0F1 ATP synthase subunit beta [Thioalkalivibrio sulfidiphilus HL-EbGr7]	0	gammaproteobacteria		109.03	1	2	0	0	0	3	3	12	3	9	2
934	ETNP14_68maa_PROKKA_16814 Respiratory nitrate reductase 1 alpha chain	WP_012520017.1 nitrate reductase A subunit alpha [Alteromonas mediterranea]	0	gammaproteobacteria		85.54	1	0	0	0	1	1	4	0	1	5	2
1077	ETNP_120m_PROKKA_238132 Colicin I receptor precursor	WP_012519074.1 TonB-dependent receptor [Alteromonas mediterranea]	7.89e-113	gammaproteobacteria		59.75	1	1	0	2	0	2	0	0	1	4	3
1324	ETNP14_68maa_PROKKA_31322 DNA topoisomerase 4 subunit A	ACL73199.1 DNA topoisomerase (ATP-hydrolyzing) [Thioalkalivibrio sulfidiphilus HL-EbGr7]	0	gammaproteobacteria		23.58	1	1	0	0	1	0	0	1	0	1	1
1478	ETNP_160m_PROKKA_220300 ATP-dependent Clp protease ATP-binding subunit ClpA	ACL72919.1 ATP-dependent Clp protease, ATP-binding subunit ClpA [Thioalkalivibrio sulfidiphilus HL-EbGr7]	0	gammaproteobacteria		28.16	1	0	0	1	0	0	0	0	2	2	2
1731	ETNP_160m_PROKKA_05274 hypothetical protein	ACL72855.1 conserved hypothetical protein [Thioalkalivibrio sulfidiphilus HL-EbGr7]	0	gammaproteobacteria		28.83	1	0	0	0	0	0	0	0	0	2	1
2149	WP_007232309	hypothetical protein gamma proteobacterium HTCC2207		gammaproteobacteria		28.98	1	0	0	0	0	0	0	3	0	2	1
2268	ETNP_120m_free_PROKKA_106976 Cyclic di-GMP phosphodiesterase Gmr	WP_000016026.1 histidine kinase [Acinetobacter baumannii]	0	gammaproteobacteria		21.35	1	0	0	0	0	0	0	0	0	1	1
2303	ETNP_120m_particle_PROKKA_07735 Phenylalanine--tRNA ligase beta subunit	ABI56117.1 phenylalanyl-tRNA synthetase beta subunit [Alkalilimnicola ehrlichii MLHE-1]	0	gammaproteobacteria		21.95	1	0	0	0	0	0	0	0	0	1	1
1334	ETNP14_120maa_PROKKA_27533 Colicin I receptor precursor	WP_007231803.1 TonB-dependent receptor [gamma proteobacterium HTCC2207]	2.24e-165	gammaproteobacteria		62.19	0	3	0	0	0	3	1	0	0	2	1
123	ETNP_120m_PROKKA_167165 60 kDa chaperonin	ABA59367.1 Chaperonin Cpn60/TCP-1 [Nitrosococcus oceani ATCC 19707]	0	gammaproteobacteria		140.14	0	6	5	11	13	21	22	0	3	20	5
218	ETNP_120m_PROKKA_273782 60 kDa chaperonin	ACL71537.1 chaperonin GroEL [Thioalkalivibrio sulfidiphilus HL-EbGr7]	0	gammaproteobacteria		118.25	0	5	3	6	7	9	19	0	8	13	3
503	ETNP_110m_PROKKA_50251 Elongation factor Tu	ABA58784.1 Translation elongation factor Tu [Nitrosococcus oceani ATCC 19707]	0	gammaproteobacteria		112.71	0	2	0	4	2	11	11	11	3	11	3
550	ETNP_140m_PROKKA_132745 Colicin I receptor precursor	WP_012517363.1 TonB-denpendent receptor [Alteromonas mediterranea]	1.79e-151	gammaproteobacteria		110.73	0	5	10	3	15	3	3	0	0	4	4
590	NP_100m_PROKKA_04177 DNA-binding protein HU-beta	EJP73034 DNA-binding protein HU-beta SAR86 cluster bacterium SAR86B	6.64e-36	gammaproteobacteria		95.23	0	0	9	17	9	20	36	0	0	6	5
711	WP_011785504	molecular chaperone GroEL Marinobacter hydrocarbonoclasticus		gammaproteobacteria		70.21	0	3	0	3	0	3	5	0	3	4	1
763	ETNP_100m_PROKKA_01663 Colicin I receptor precursor	ABE55684.1 TonB-dependent receptor [Shewanella denitrificans OS217]	1.76e-104	gammaproteobacteria		103.51	0	0	3	2	4	6	0	0	0	6	5
798	ETNP_160m_PROKKA_211432 Colicin I receptor precursor	WP_012518247.1 TonB-dependent receptor [Alteromonas mediterranea]	1.96e-33	gammaproteobacteria		85.21	0	0	4	0	6	9	2	0	0	5	5
891	ETNP_100m_PROKKA_49665 Colicin I receptor precursor	WP_007232598.1 TonB-dependent receptor [gamma proteobacterium HTCC2207]	0	gammaproteobacteria		64.27	0	1	2	1	2	3	1	0	0	5	3
907	ETNP14_68maa_PROKKA_37827 DNA-directed RNA polymerase subunit beta'	WP_011784242.1 MULTISPECIES: DNA-directed RNA polymerase subunit beta' [Marinobacter]	0	gammaproteobacteria		79.87	0	1	0	0	1	1	0	1	1	6	1
908	ETNP14_68maa_PROKKA_28327 DNA-directed RNA polymerase subunit beta'	EJP73680 DNA-directed RNA polymerase beta' subunit SAR86 cluster bacterium SAR86B	0	gammaproteobacteria		79.09	0	1	0	0	0	1	0	2	1	6	1
926	WP_000653927	DNA-directed RNA polymerase subunit beta Acinetobacter baumannii		gammaproteobacteria		81.56	0	1	0	0	0	1	0	1	1	6	1
940	NP_300m_PROKKA_07533 Hydroxylamine oxidoreductase precursor	ABA57404.1 aerobic hydroxylamine oxidoreductase precursor [Nitrosococcus oceani ATCC 19707]	0	gammaproteobacteria		89.19	0	0	0	2	5	7	5	0	0	4	4
946	ETNP_120m_free_PROKKA_79643 Glutathione-binding protein GsiB precursor	ACA16671.1 extracellular solute-binding protein family 5 [Methylobacterium sp. 4-46]	0	gammaproteobacteria		69.42	0	0	0	0	2	5	12	0	0	5	3
954	NP_85m_PROKKA_02544 Vitamin B12 transporter BtuB precursor	ABE55684.1 TonB-dependent receptor [Shewanella denitrificans OS217]	1.39e-89	gammaproteobacteria		104.49	0	0	7	0	1	1	0	0	0	6	6
955	ETNP_120m_free_PROKKA_226468 putative sugar-binding periplasmic protein precursor	WP_011399789.1 sugar ABC transporter substrate-binding protein [Hahella chejuensis]	5.52e-62	gammaproteobacteria		91.59	0	6	0	0	15	0	2	0	0	7	7
1035	ETNP14_68maa_PROKKA_42438 DNA-directed RNA polymerase subunit beta	ACL73411.1 DNA-directed RNA polymerase, beta subunit [Thioalkalivibrio sulfidiphilus HL-EbGr7]	0	gammaproteobacteria		81.59	0	2	0	0	0	0	1	1	1	5	1
1067	ETNP_120m_particle_PROKKA_231678 DNA-directed RNA polymerase subunit beta	ACL73411.1 DNA-directed RNA polymerase, beta subunit [Thioalkalivibrio sulfidiphilus HL-EbGr7]	0	gammaproteobacteria		72.48	0	1	0	0	0	0	1	2	1	5	1
1192	NP_300m_PROKKA_11444 Chaperone protein DnaK	ABI57244.1 chaperone protein DnaK [Alkalilimnicola ehrlichii MLHE-1]	0	gammaproteobacteria		57.23	0	2	0	0	0	2	2	2	0	4	1
1206	ETNP_120m_particle_PROKKA_117719 Chaperone protein DnaK	ACL72060.1 chaperone protein DnaK [Thioalkalivibrio sulfidiphilus HL-EbGr7]	0	gammaproteobacteria		67.38	0	0	0	0	0	0	0	4	0	5	1
1207	ETNP14_68maa_PROKKA_46740 Chaperone protein DnaK	ABA59258.1 Heat shock protein Hsp70 [Nitrosococcus oceani ATCC 19707]	0	gammaproteobacteria		67.41	0	0	0	0	0	0	0	4	0	5	1
1260	ETNP_120m_PROKKA_83417 Pesticin receptor precursor	WP_007231803.1 TonB-dependent receptor [gamma proteobacterium HTCC2207]	1.23e-67	gammaproteobacteria		71.78	0	0	2	0	4	1	0	0	0	3	3
1268	ETNP_120m_free_PROKKA_279202 Cytochrome c oxidase subunit 2	ABA59413.1 Cytochrome c oxidase, subunit II [Nitrosococcus oceani ATCC 19707]	5.22e-26	gammaproteobacteria		65.62	0	0	10	0	10	10	15	0	0	2	2
1293	ETNP_120m_PROKKA_306888 Modulator of FtsH protease HflC	WP_015068348.1 protease modulator HflC [Alteromonas mediterranea]	1.88e-71	gammaproteobacteria		38.56	0	4	0	4	0	7	4	0	0	2	2
1297	ETNP_120m_PROKKA_19619 putative metallophosphoesterase	WP_011395479.1 phosphohydrolase [Hahella chejuensis]	1.75e-25	gammaproteobacteria		28.79	0	3	3	0	3	0	0	0	0	1	1
1360	ETNP_120m_PROKKA_05976 DNA-directed RNA polymerase subunit beta	ACL73411.1 DNA-directed RNA polymerase, beta subunit [Thioalkalivibrio sulfidiphilus HL-EbGr7]	0	gammaproteobacteria		52.52	0	0	0	0	0	0	2	0	1	4	1
1379	ETNP_120m_PROKKA_246469 DNA-directed RNA polymerase subunit beta	ACL73411.1 DNA-directed RNA polymerase, beta subunit [Thioalkalivibrio sulfidiphilus HL-EbGr7]	0	gammaproteobacteria		55.63	0	0	0	0	0	0	2	1	1	4	1
1411	NP_300m_PROKKA_04066 DNA-directed RNA polymerase subunit beta	ACL73411.1 DNA-directed RNA polymerase, beta subunit [Thioalkalivibrio sulfidiphilus HL-EbGr7]	0	gammaproteobacteria		52.59	0	0	0	0	0	0	2	0	1	4	1
1413	WP_011784437	enolase Marinobacter		gammaproteobacteria		61.49	0	0	0	0	0	0	0	6	0	4	2
1433	ETNP_120m_free_PROKKA_118051 Chaperone protein HtpG	WP_011468577.1 molecular chaperone HtpG [Saccharophagus degradans]	0	gammaproteobacteria		59.94	0	2	0	0	0	0	0	4	0	3	1
1449	ETNP_140m_PROKKA_40778 hypothetical protein	WP_014706115 formate dehydrogenase Methylophaga nitratireducenticrescens	2.02e-22	gammaproteobacteria		56.66	0	0	0	19	0	19	19	0	0	2	1
1465	ETNP_100m_particle_PROKKA_150552 Outer membrane protein Omp38 precursor	WP_000777882.1 membrane protein [Acinetobacter baumannii]	0	gammaproteobacteria		52.41	0	0	0	0	0	0	0	0	10	3	3
1491	WP_014707933	heat-shock protein Hsp90 Methylophaga nitratireducenticrescens		gammaproteobacteria		31.74	0	0	0	0	0	0	1	1	0	2	1
1519	NP_100m_PROKKA_04200 Colicin I receptor precursor	WP_007231803.1 TonB-dependent receptor [gamma proteobacterium HTCC2207]	2.04e-158	gammaproteobacteria		66.02	0	4	0	0	0	3	0	0	0	2	1
1520	NP_85m_PROKKA_00804 Rubrerythrin	ACL71926.1 Rubrerythrin [Thioalkalivibrio sulfidiphilus HL-EbGr7]	1.6e-83	gammaproteobacteria		46.05	0	10	0	0	0	5	5	0	0	2	2
1571	ETNP_120m_particle_PROKKA_231647 30S ribosomal protein S4	WP_011399896.1 30S ribosomal protein S4 [Hahella chejuensis]	5.06e-110	gammaproteobacteria		54.19	0	0	0	0	3	0	0	0	8	3	3
1574	NP_85m_PROKKA_00544 Colicin I receptor precursor	WP_007232598.1 TonB-dependent receptor [gamma proteobacterium HTCC2207]	1.11e-37	gammaproteobacteria		56.08	0	3	1	0	0	0	0	0	0	3	2
1600	ETNP_180m_PROKKA_167621 Phosphoglycerate kinase	ACL73964.1 Phosphoglycerate kinase [Thioalkalivibrio sulfidiphilus HL-EbGr7]	0	gammaproteobacteria		35.18	0	2	0	0	0	0	0	2	2	1	1
1613	ETNP14_68maa_PROKKA_179095 3-octaprenyl-4-hydroxybenzoate carboxy-lyase	CAI85214.1 3-octaprenyl-4-hydroxybenzoate carboxylyase; ubiquinone biosynthesis, third step [Pseudoalteromonas haloplanktis TAC125]	7.98e-76	gammaproteobacteria		53.37	0	0	0	0	9	0	0	0	0	3	3
1636	ETNP_120m_particle_PROKKA_61069 Electron transfer flavoprotein subunit alpha	AGG87755.1 electron transfer flavoprotein, alpha subunit [Rhodanobacter denitrificans]	3.22e-138	gammaproteobacteria		59.64	0	0	0	0	0	0	0	6	0	1	1
1690	WP_011397260	non-ribosomal peptide synthetase Hahella chejuensis		gammaproteobacteria		22.62	0	0	0	0	0	0	0	0	0	1	1
1702	WP_013261597	non-ribosomal peptide synthetase gamma proteobacterium HdN1		gammaproteobacteria		28.08	0	0	0	0	0	0	0	0	0	2	1
1708	WP_041657271	hypothetical protein Marinobacter hydrocarbonoclasticus		gammaproteobacteria		20.58	0	1	0	0	0	0	0	1	0	1	1
1741	ETNP_120m_free_PROKKA_207208 Isocitrate lyase	WP_011396215.1 isocitrate lyase [Hahella chejuensis]	0	gammaproteobacteria		36.21	0	0	0	0	0	0	0	2	2	1	1
1743	ETNP14_120maa_PROKKA_04602 Colicin I receptor precursor	ABE55684.1 TonB-dependent receptor [Shewanella denitrificans OS217]	4.25e-110	gammaproteobacteria		27.82	0	2	0	0	1	0	0	0	0	2	1
1750	WP_013261592	non-ribosomal peptide synthetase gamma proteobacterium HdN1		gammaproteobacteria		27.74	0	0	0	0	0	0	0	0	0	2	2
1762	ETNP_120m_PROKKA_22663 hypothetical protein	WP_039967402.1 hypothetical protein [gamma proteobacterium HTCC2207]	5.88e-37	gammaproteobacteria		52.99	0	0	0	0	0	4	0	0	0	2	2
1801	WP_011396571	hypothetical protein Hahella chejuensis		gammaproteobacteria		36.87	0	0	0	0	0	0	0	3	0	1	1
1806	ETNP_120m_PROKKA_339308 outer membrane lipoprotein	WP_014706214 outer membrane lipoprotein Methylophaga nitratireducenticrescens	2.72e-36	gammaproteobacteria		26	0	5	0	0	0	0	5	0	0	1	1
1822	ETNP14_120maa_PROKKA_153080 Electron transfer flavoprotein subunit beta	WP_013263439 electron transfer flavoprotein subunit beta gamma proteobacterium HdN1	1.43e-123	gammaproteobacteria		28.64	0	0	0	0	0	0	0	7	3	2	1
1823	ETNP14_68maa_PROKKA_161003 hypothetical protein	EJP72976 hypothetical protein NT02SARS_0767 SAR86 cluster bacterium SAR86B	0	gammaproteobacteria		24.54	0	0	0	0	1	0	2	0	0	2	2
1857	NP_30m_PROKKA_02849 putative sugar-binding periplasmic protein precursor	WP_011399789.1 sugar ABC transporter substrate-binding protein [Hahella chejuensis]	0	gammaproteobacteria		30.58	0	0	0	0	3	3	0	0	0	2	2
1861	WP_011786527	nitrate reductase A subunit beta Marinobacter hydrocarbonoclasticus		gammaproteobacteria		29.35	0	0	0	0	2	0	0	0	2	2	1
1897	ETNP_100m_PROKKA_32667 Colicin I receptor precursor	WP_007231803.1 TonB-dependent receptor [gamma proteobacterium HTCC2207]	6.52e-154	gammaproteobacteria		54.14	0	1	1	0	0	0	0	0	0	2	2
1911	WP_012516907	cation transport ATPase Alteromonas		gammaproteobacteria		40.44	0	0	0	0	0	1	0	1	0	2	1
2001	WP_012517075	transcription termination factor Rho Alteromonas mediterranea		gammaproteobacteria		43.41	0	0	0	0	0	0	2	0	2	2	1
2036	ETNP14_120maa_PROKKA_85174 Adenylate kinase	WP_012519076.1 MULTISPECIES: adenylate kinase [Alteromonas]	9.53e-155	gammaproteobacteria		36.52	0	0	0	0	0	0	0	5	0	2	2
2052	ETNP14_68maa_PROKKA_28507 S-(hydroxymethyl)glutathione dehydrogenase	WP_011587415.1 S-(hydroxymethyl)glutathione dehydrogenase/class III alcohol dehydrogenase [Alcanivorax borkumensis]	0	gammaproteobacteria		28.53	0	0	0	0	0	0	0	7	0	2	2
2105	WP_011783700	hypothetical protein Marinobacter		gammaproteobacteria		64.57	0	0	0	0	0	0	0	0	15	1	1
2117	ETNP_160m_PROKKA_155528 Nitrogen regulatory protein	ACL71816.1 PTS IIA-like nitrogen-regulatory protein PtsN [Thioalkalivibrio sulfidiphilus HL-EbGr7]	8.01e-31	gammaproteobacteria		26.82	0	5	0	0	0	0	0	0	0	1	1
2120	ETNP_120m_free_PROKKA_267226 Cystine-binding periplasmic protein precursor	WP_011394854.1 amino acid ABC transporter substrate-binding protein [Hahella chejuensis]	2.36e-41	gammaproteobacteria		29.13	0	0	0	0	0	5	5	0	0	1	1
2350	ETNP_120m_PROKKA_227334 DNA-binding protein HU-beta	WP_011396062.1 transcriptional regulator [Hahella chejuensis]	3.71e-26	gammaproteobacteria		28.92	0	0	0	0	0	0	9	0	0	1	1
2712	ETNP_100m_PROKKA_20720 Biotin carboxylase	WP_014705363 acetyl-CoA carboxylase biotin carboxylase subunit Methylophaga nitratireducenticrescens	0	gammaproteobacteria		20.42	0	0	0	0	0	0	0	3	0	1	1
2716	ETNP_120m_free_PROKKA_179566 NADH-quinone oxidoreductase subunit F	AAU91334.1 putative dehydrogenase subunit [Methylococcus capsulatus str. Bath]	0	gammaproteobacteria		20.41	0	0	0	0	0	0	0	2	0	1	1
2902	ETNP_180m_PROKKA_69823 50S ribosomal protein L17	WP_011467467.1 50S ribosomal protein L17 [Saccharophagus degradans]	4.02e-70	gammaproteobacteria		27.35	0	0	0	0	0	0	8	0	0	1	1
2910	ETNP_160m_PROKKA_227666 Acetyl-/propionyl-coenzyme A carboxylase alpha chain	EJP72895 methylcrotonoyl-CoA carboxylase subunit alpha SAR86 cluster bacterium SAR86B	0	gammaproteobacteria		28.58	0	0	0	0	0	0	0	2	0	1	1
2998	ETNP_160m_PROKKA_107886 Chaperone protein DnaK	WP_014705774 molecular chaperone DnaK Methylophaga nitratireducenticrescens	0	gammaproteobacteria		20.56	0	0	0	0	0	0	0	3	0	1	1
3043	ETNP14_68maa_PROKKA_121672 RNA polymerase sigma factor RpoD	ACL74104.1 RNA polymerase, sigma 70 subunit, RpoD [Thioalkalivibrio sulfidiphilus HL-EbGr7]	0	gammaproteobacteria		21.85	0	0	0	0	0	0	0	0	1	1	1
3264	ETNP14_120maa_PROKKA_47596 Glutathionyl-hydroquinone reductase YqjG	EAQ04521.1 hypothetical protein OB2597_10264 [Pseudooceanicola batsensis HTCC2597]	9.69e-126	gammaproteobacteria		43.6	0	0	0	0	0	0	0	4	0	1	1
3268	ETNP_120m_free_PROKKA_106637 Nitrogen regulatory protein P-II	WP_011400096.1 nitrogen regulatory protein P-II 1 [Hahella chejuensis]	1.79e-60	gammaproteobacteria		38.45	0	0	0	0	0	0	10	0	0	1	1
3347	ETNP_120m_PROKKA_03430 HTH-type transcriptional regulator MgrA	AHF04654.1 MarR family transcriptional regulator [Marichromatium purpuratum 984]	6.58e-25	gammaproteobacteria		24.34	0	0	0	0	0	0	0	11	0	1	1
3385	ETNP_160m_PROKKA_183315 putative epimerase/dehydratase	WP_012062920.1 L-threonine 3-dehydrogenase [Alkaliphilus metalliredigens]	1.06e-114	gammaproteobacteria		21.72	0	0	0	0	0	0	0	5	0	1	1
3434	ETNP14_68maa_PROKKA_46001 putative phospholipid-binding protein MlaC precursor	AHF02715.1 toluene tolerance protein [Marichromatium purpuratum 984]	4.31e-27	gammaproteobacteria		20.87	0	0	0	0	0	0	0	6	0	1	1
3780	ETNP_300m_PROKKA_77443 4-hydroxy-tetrahydrodipicolinate synthase	ADI88958.1 dihydrodipicolinate synthase [Acinetobacter oleivorans DR1]	7.72e-82	gammaproteobacteria		25.17	0	0	0	0	0	0	6	0	0	1	1
3790	NP_85m_PROKKA_08233 S-adenosylmethionine synthase	WP_014707674 S-adenosylmethionine synthetase Methylophaga nitratireducenticrescens	0	gammaproteobacteria		24.05	0	0	0	0	0	0	3	0	0	1	1
3818	ETNP_150m_particle_PROKKA_19872 NADH oxidase	CAI85973.1 putative electron acceptor reductase/NADH oxidase, FAD binding, iron-sulfur cluster binding site [Pseudoalteromonas haloplanktis TAC125]	4.1e-126	gammaproteobacteria		23.76	0	0	0	0	0	0	0	1	0	1	1
1941	ETNP14_120maa_PROKKA_26760 putative 3-hydroxyacyl-CoA dehydrogenase	WP_053819456.1 acetoacetyl-CoA reductase [Candidatus Thioglobus singularis]	0	GSO gammaproteobacteria		28.61	1	0	0	0	0	1	0	0	0	2	1
2042	WP_053819693	hypothetical protein Candidatus Thioglobus singularis		GSO gammaproteobacteria		30.37	1	1	0	0	0	0	0	0	0	2	1
1642	ETNP_180m_PROKKA_230594 Localization factor PodJL	WP_053820663.1 hypothetical protein [Candidatus Thioglobus singularis]	3.77e-23	GSO gammaproteobacteria		34.79	0	0	0	0	0	0	0	1	1	3	3
87	ETNP_120m_particle_PROKKA_168206 Bacterial extracellular solute-binding protein	WP_053820550.1 hypothetical protein [Candidatus Thioglobus singularis]	5.23e-173	GSO gammaproteobacteria		183.77	0	6	16	20	29	36	23	0	0	22	15
131	NP_300m_PROKKA_19608 Bacterial extracellular solute-binding protein	WP_053820550.1 hypothetical protein [Candidatus Thioglobus singularis]	8.19e-172	GSO gammaproteobacteria		161.87	0	6	4	9	16	31	32	0	0	18	6
132	ETNP_140m_PROKKA_29383 Bacterial extracellular solute-binding protein	WP_053820550.1 hypothetical protein [Candidatus Thioglobus singularis]	0	GSO gammaproteobacteria		180.19	0	10	17	9	35	28	10	0	0	17	2
195	ETNP_120m_PROKKA_117417 Bacterial extracellular solute-binding protein	WP_053820550.1 hypothetical protein [Candidatus Thioglobus singularis]	1.26e-143	GSO gammaproteobacteria		137.9	0	10	4	10	14	20	25	0	0	12	2
259	ETNP_120m_PROKKA_44499 Bacterial extracellular solute-binding protein	WP_053820550.1 hypothetical protein [Candidatus Thioglobus singularis]	0	GSO gammaproteobacteria		133.79	0	14	4	6	7	20	10	0	0	10	6
357	ETNP14_120maa_PROKKA_145599 General L-amino acid-binding periplasmic protein AapJ precursor	WP_020024344.1 amino acid ABC transporter substrate-binding protein [Candidatus Thioglobus singularis]	0	GSO gammaproteobacteria		115.57	0	0	0	4	35	20	16	0	0	14	4
369	ETNP_110m_PROKKA_16294 maltose ABC transporter periplasmic protein	WP_053820668.1 sugar ABC transporter substrate-binding protein [Candidatus Thioglobus singularis]	1.27e-172	GSO gammaproteobacteria		140.44	0	5	11	2	25	12	3	0	0	10	9
443	ETNP_110m_PROKKA_37205 Glycine betaine-binding periplasmic protein precursor	WP_053819672.1 glycine/betaine ABC transporter substrate-binding protein [Candidatus Thioglobus singularis]	0	GSO gammaproteobacteria		106.54	0	5	0	7	5	10	21	0	0	9	9
465	NP_85m_PROKKA_24848 Taurine-binding periplasmic protein precursor	WP_053820030.1 taurine ABC transporter substrate-binding protein [Candidatus Thioglobus singularis]	1.07e-140	GSO gammaproteobacteria		109.19	0	7	7	7	7	33	26	0	0	5	1
563	ETNP_120m_PROKKA_94461 Taurine-binding periplasmic protein precursor	WP_053820030.1 taurine ABC transporter substrate-binding protein [Candidatus Thioglobus singularis]	0	GSO gammaproteobacteria		108.25	0	0	0	0	11	19	23	0	0	6	1
621	ETNP_120m_PROKKA_166655 Periplasmic murein peptide-binding protein precursor	WP_020024136.1 peptide ABC transporter substrate-binding protein [Candidatus Thioglobus singularis]	0	GSO gammaproteobacteria		122.57	0	0	0	2	14	6	6	0	0	8	8
624	WP_020028069	molecular chaperone GroEL Candidatus Thioglobus singularis		GSO gammaproteobacteria		83.68	0	0	0	1	0	3	8	0	3	5	1
684	ETNP14_120maa_PROKKA_65555 maltose ABC transporter periplasmic protein	WP_053820668.1 sugar ABC transporter substrate-binding protein [Candidatus Thioglobus singularis]	0	GSO gammaproteobacteria		105.78	0	0	0	4	13	14	6	0	0	6	5
754	WP_020024344	amino acid ABC transporter substrate-binding protein Candidatus Thioglobus singularis		GSO gammaproteobacteria		87.72	0	0	0	0	8	13	9	0	0	8	1
801	ETNP14_68maa_PROKKA_67927 Bacterial extracellular solute-binding protein	WP_053820550.1 hypothetical protein [Candidatus Thioglobus singularis]	2.88e-179	GSO gammaproteobacteria		64.39	0	2	5	5	2	5	2	0	0	5	1
806	NP_300m_PROKKA_22025 hypothetical protein	WP_053820440.1 branched-chain amino acid ABC transporter substrate-binding protein [Candidatus Thioglobus singularis]	2.96e-140	GSO gammaproteobacteria		85.75	0	0	0	5	28	12	12	0	0	4	2
911	ETNP_100m_PROKKA_72466 Taurine-binding periplasmic protein precursor	WP_053820030.1 taurine ABC transporter substrate-binding protein [Candidatus Thioglobus singularis]	0	GSO gammaproteobacteria		64.46	0	5	0	0	0	4	8	4	4	4	1
945	ETNP_140m_PROKKA_46667 Sulfide dehydrogenase [flavocytochrome c] flavoprotein chain precursor	WP_053951935.1 hypothetical protein [Candidatus Thioglobus autotrophica]	1.01e-61	GSO gammaproteobacteria		86.24	0	0	0	0	6	8	17	0	0	5	5
1099	ETNP_300m_PROKKA_174723 Periplasmic dipeptide transport protein precursor	WP_053820725.1 peptide ABC transporter substrate-binding protein [Candidatus Thioglobus singularis]	0	GSO gammaproteobacteria		74.17	0	0	0	0	6	6	0	0	0	5	5
1163	ETNP_120m_PROKKA_36066 maltose ABC transporter periplasmic protein	WP_053820220.1 sugar ABC transporter substrate-binding protein [Candidatus Thioglobus singularis]	1.3e-153	GSO gammaproteobacteria		75.13	0	0	3	0	15	0	0	0	0	5	5
1221	ETNP14_120mab_PROKKA_162942 DNA-binding protein HU-beta	WP_020024526.1 transcriptional regulator [Candidatus Thioglobus singularis]	3.54e-50	GSO gammaproteobacteria		59.87	0	0	9	0	22	17	17	0	0	3	2
1369	ETNP_120m_PROKKA_109639 hypothetical protein	WP_053820392.1 hypothetical protein [Candidatus Thioglobus singularis]	6.19e-69	GSO gammaproteobacteria		36.98	0	0	0	5	11	3	5	0	0	3	3
1370	NP_300m_PROKKA_15452 Chaperone protein HtpG	WP_053820021.1 molecular chaperone HtpG [Candidatus Thioglobus singularis]	0	GSO gammaproteobacteria		31.81	0	1	0	0	0	0	0	3	0	2	1
1793	ETNP_100m_PROKKA_43030 Malate dehydrogenase	WP_053819737.1 malate dehydrogenase [Candidatus Thioglobus singularis]	0	GSO gammaproteobacteria		55.94	0	0	0	0	0	0	0	7	0	2	1
2472	ETNP_100m_PROKKA_56137 Glutamine synthetase	WP_020024396.1 type I glutamate--ammonia ligase [Candidatus Thioglobus singularis]	1.12e-142	GSO gammaproteobacteria		23.22	0	0	0	0	0	0	4	0	0	1	1
2477	WP_053951620	elongation factor G Candidatus Thioglobus autotrophica		GSO gammaproteobacteria		27.07	0	0	0	0	0	0	0	0	1	1	1
2661	ETNP14_120maa_PROKKA_68141 Argininosuccinate synthase	WP_020023509.1 argininosuccinate synthase [Candidatus Thioglobus singularis]	0	GSO gammaproteobacteria		25.17	0	0	0	0	0	0	0	2	0	1	1
3323	WP_053950913	phosphopyruvate hydratase Candidatus Thioglobus autotrophica		GSO gammaproteobacteria		26.5	0	0	0	0	0	0	0	2	0	1	1
3803	ETNP14_120maa_PROKKA_104230 DNA-binding protein HU-beta	WP_020024526.1 transcriptional regulator [Candidatus Thioglobus singularis]	2.08e-53	GSO gammaproteobacteria		21.13	0	0	0	0	13	0	0	0	0	1	1
16	ETNP_70m_PROKKA_64991 Core histone H2A/H2B/H3/H4	labyrinthulid_quahog_parasite_QPX0203761432 No definition line	5.73e-75	heterotrophic protist		245.84	31	14	0	7	0	7	7	76	18	104	7
27	ETNP_60m_PROKKA_16910 Core histone H2A/H2B/H3/H4	labyrinthulid_quahog_parasite_QPX0203761432 No definition line	2.97e-74	heterotrophic protist		237.81	20	15	0	7	0	7	7	69	18	96	1
65	ETNP_100m_particle_PROKKA_07520 Core histone H2A/H2B/H3/H4	labyrinthulid_quahog_parasite_QPX0203761432 No definition line	1.95e-70	heterotrophic protist		193.04	20	14	8	7	0	7	7	52	17	47	6
991	ETNP_120m_particle_PROKKA_221939 Core histone H2A/H2B/H3/H4	labyrinthulid_quahog_parasite_QPX0203757592 No definition line	1.29e-39	heterotrophic protist		93.27	10	0	0	0	0	0	0	46	0	5	2
266	ETNP_120m_PROKKA_24459 Monocarboxylate 2-oxoacid-binding periplasmic protein precursor	WP_007280551.1 C4-dicarboxylate ABC transporter [Lentisphaera araneosa]	1.08e-100	Lentisphaera		95.09	0	2	2	7	6	22	23	0	0	9	2
351	ETNP_120m_free_PROKKA_24898 Alpha-keto acid-binding periplasmic protein TakP precursor	WP_007280551.1 C4-dicarboxylate ABC transporter [Lentisphaera araneosa]	1.18e-93	Lentisphaera		115.96	0	2	2	4	9	15	16	0	0	8	2
352	ETNP14_120maa_PROKKA_73525 Monocarboxylate 2-oxoacid-binding periplasmic protein precursor	WP_007280551.1 C4-dicarboxylate ABC transporter [Lentisphaera araneosa]	1.62e-99	Lentisphaera		91.97	0	2	2	4	7	18	18	0	0	7	1
405	ETNP_120m_free_PROKKA_61385 Monocarboxylate 2-oxoacid-binding periplasmic protein precursor	WP_007280551.1 C4-dicarboxylate ABC transporter [Lentisphaera araneosa]	7.31e-97	Lentisphaera		80.01	0	2	2	4	4	18	8	0	0	6	2
968	ETNP_140m_PROKKA_92997 Cold shock-like protein CspE	WP_007276675.1 cold-shock protein [Lentisphaera araneosa]	2.55e-25	Lentisphaera		46.5	0	0	0	26	0	26	26	0	0	2	2
1389	ETNP_120m_particle_PROKKA_246080 Chaperone protein HtpG	WP_007279980.1 heat-shock protein Hsp90 [Lentisphaera araneosa]	0	Lentisphaera		61.89	0	2	0	0	0	0	1	2	0	2	1
3359	WP_007278552	hypothetical protein Lentisphaera araneosa		Lentisphaera		20.45	0	0	2	0	0	0	0	0	0	1	1
1201	ETNP_120m_PROKKA_304972 50S ribosomal protein L14	MGA_DEGCLMIB_10361 50S ribosomal protein L14	1e-60	Marine Group A		35.95	7	7	13	0	7	0	0	0	0	2	1
517	NP_100m_PROKKA_02958 ATP synthase subunit alpha	MGA_DEGCLMIB_04769 ATP synthase subunit alpha	0	Marine Group A		137.63	1	3	0	1	0	1	3	6	1	7	1
521	ETNP_180m_PROKKA_232966 ATP synthase subunit alpha	MGA_DEGCLMIB_04769 ATP synthase subunit alpha	0	Marine Group A		142.2	1	1	0	1	0	1	1	6	1	7	1
1444	ETNP_300m_PROKKA_25029 TonB-dependent Receptor Plug Domain protein	MGA_DEGCLMIB_06117 TonB-dependent receptor SusC	0	Marine Group A		58.7	1	0	0	0	3	0	0	0	0	3	2
1949	ETNP14_68maa_PROKKA_75232 Aconitate hydratase precursor	MGA_DEGCLMIB_04439 Aconitate hydratase A	0	Marine Group A		25.83	1	0	0	0	0	0	0	2	0	2	1
2606	ETNP_110m_PROKKA_43413 hypothetical protein	KUK92770 hypothetical protein XE04_0471 Marinimicrobia bacterium 46_43	1.42e-67	Marine Group A		22.17	0	0	0	0	0	0	0	0	0	1	1
423	ETNP14_120maa_PROKKA_12653 flagellar basal body rod modification protein	MGA_DEGCLMIB_12394 hypothetical protein	0	Marine Group A		126.71	0	0	6	4	9	11	13	0	0	8	8
464	ETNP14_120maa_PROKKA_45979 Ferrienterobactin receptor precursor	MGA_DEGCLMIB_10844 TonB-dependent receptor SusC	0	Marine Group A		115.31	0	0	4	1	12	3	2	0	0	11	11
473	ETNP14_68maa_PROKKA_118112 60 kDa chaperonin 5	MGA_DEGCLMIB_04874 60 kDa chaperonin	2.43e-156	Marine Group A		94.21	0	8	0	2	9	12	12	8	3	5	1
593	ETNP_100m_PROKKA_25493 hypothetical protein	MGA_DEGCLMIB_05836 hypothetical protein	5.48e-41	Marine Group A		64.58	0	0	37	24	39	13	21	0	0	5	2
605	ETNP14_120maa_PROKKA_96373 Chaperone protein DnaK	MGA_DEGCLMIB_05363 Chaperone protein DnaK	0	Marine Group A		115.97	0	5	0	0	0	2	4	6	0	7	1
630	ETNP_100m_particle_PROKKA_135663 ATP synthase subunit beta	MGA_DEGCLMIB_04767 ATP synthase subunit beta	5.23e-143	Marine Group A		99.69	0	6	0	0	0	6	6	17	0	8	2
803	KUK53663	ATP-dependent chaperone ClpB Marinimicrobia bacterium 46_47		Marine Group A		65.55	0	2	2	0	2	0	0	0	0	3	1
816	ETNP_100m_particle_PROKKA_44805 hypothetical protein	MGA_DEGCLMIB_05836 hypothetical protein	8.85e-42	Marine Group A		70.34	0	0	24	0	37	20	24	0	0	7	4
830	NP_300m_PROKKA_13674 ATP-dependent Clp protease ATP-binding subunit ClpC	MGA_DEGCLMIB_05362 ATP-dependent Clp protease ATP-binding subunit ClpC	0	Marine Group A		65.6	0	2	2	0	2	0	0	1	0	3	1
835	ETNP_300m_PROKKA_46898 hypothetical protein	MGA_DEGCLMIB_05836 hypothetical protein	4.46e-43	Marine Group A		56.36	0	0	24	13	24	13	11	0	0	3	1
956	ETNP_160m_PROKKA_05905 SusD family protein	MGA_DEGCLMIB_10709 hypothetical protein	0	Marine Group A		107.61	0	0	7	0	11	0	0	0	0	5	3
977	ETNP_180m_PROKKA_157156 hypothetical protein	MGA_DEGCLMIB_09795 TonB-dependent receptor SusC	0	Marine Group A		73.45	0	0	4	0	6	0	0	0	0	5	5
1027	ETNP14_68maa_PROKKA_57024 DNA-directed RNA polymerase subunit beta	MGA_DEGCLMIB_06738 DNA-directed RNA polymerase subunit beta	0	Marine Group A		80.4	0	3	0	0	0	0	1	1	1	5	1
1028	ETNP_110m_PROKKA_02482 SusD family protein	MGA_DEGCLMIB_12554 hypothetical protein	0	Marine Group A		86.44	0	0	2	0	11	3	3	0	0	5	5
1038	ETNP_180m_PROKKA_37825 hypothetical protein	MGA_DEGCLMIB_10709 hypothetical protein	0	Marine Group A		114.52	0	0	3	0	12	0	0	0	0	6	4
1090	NP_100m_PROKKA_00053 Chaperone protein DnaK	MGA_DEGCLMIB_05363 Chaperone protein DnaK	0	Marine Group A		64.29	0	2	0	0	0	2	2	3	0	5	1
1232	ETNP_120m_PROKKA_272480 Vitamin B12 transporter BtuB	MGA_DEGCLMIB_10708 TonB-dependent receptor SusC	0	Marine Group A		70.61	0	0	1	0	5	0	0	0	0	4	4
1237	ETNP_110m_PROKKA_00766 Enolase	MGA_DEGCLMIB_10507 Enolase	1.32e-164	Marine Group A		79.6	0	0	0	0	0	0	0	8	0	5	2
1258	NP_100m_PROKKA_14830 hypothetical protein	MGA_DEGCLMIB_00244 hypothetical protein	2.2e-60	Marine Group A		54.79	0	0	0	0	3	8	5	0	0	3	3
1333	ETNP_100m_PROKKA_88915 hypothetical protein	MGA_DEGCLMIB_10749 hypothetical protein	7.19e-104	Marine Group A		48.71	0	0	3	0	4	3	0	0	0	2	2
1336	ETNP_160m_PROKKA_156526 hypothetical protein	MGA_DEGCLMIB_09794 hypothetical protein	5.1e-124	Marine Group A		92.28	0	0	0	0	9	0	0	0	0	3	3
1354	ETNP_180m_PROKKA_225597 DNA-directed RNA polymerase subunit beta'	MGA_DEGCLMIB_06739 DNA-directed RNA polymerase subunit beta'	0	Marine Group A		53.84	0	1	0	0	0	1	0	1	0	4	1
1412	ETNP14_120maa_PROKKA_104180 Enolase	MGA_DEGCLMIB_00786 Enolase	1.72e-172	Marine Group A		82.01	0	0	0	0	0	0	0	5	0	3	1
1422	ETNP_110m_PROKKA_20997 Vitamin B12 transporter BtuB	MGA_DEGCLMIB_10764 TonB-dependent receptor SusC	0	Marine Group A		66.76	0	0	0	0	3	2	1	0	0	4	4
1485	NP_300m_PROKKA_18192 Vitamin B12 transporter BtuB	MGA_DEGCLMIB_04211 Ferrienterobactin receptor	0	Marine Group A		63.66	0	0	0	0	5	0	0	0	0	3	3
1490	ETNP_300m_PROKKA_03509 TonB-dependent Receptor Plug Domain protein	MGA_DEGCLMIB_09795 TonB-dependent receptor SusC	6.02e-130	Marine Group A		45.44	0	0	0	0	1	1	0	0	0	3	3
1509	ETNP14_120maa_PROKKA_93785 hypothetical protein	MGA_DEGCLMIB_12254 hypothetical protein	1.48e-163	Marine Group A		28.24	0	0	0	2	0	2	2	0	0	1	1
1510	ETNP_90m_PROKKA_194817 D-aminoacylase	MGA_DEGCLMIB_03893 D-aminoacylase	0	Marine Group A		20.58	0	1	0	1	0	1	0	0	0	1	1
1543	ETNP_100m_PROKKA_16236 hypothetical protein	MGA_DEGCLMIB_11241 hypothetical protein	1.17e-111	Marine Group A		37.7	0	0	0	0	0	6	6	0	0	1	1
1590	NP_300m_PROKKA_45461 Elongation factor Tu	MGA_DEGCLMIB_12317 Sulfate adenylyltransferase subunit 1	4.14e-92	Marine Group A		51.96	0	0	0	0	0	5	0	4	0	3	1
1661	ETNP14_68mB_PROKKA_13933 DNA-directed RNA polymerase subunit beta'	MGA_DEGCLMIB_13039 DNA-directed RNA polymerase subunit beta'	1.15e-46	Marine Group A		54.08	0	14	0	0	0	0	0	5	0	2	1
1715	ETNP_120m_PROKKA_218662 Protein translocase subunit SecA	MGA_DEGCLMIB_04044 Protein translocase subunit SecA	0	Marine Group A		27.35	0	0	0	0	0	1	1	0	0	1	1
1744	ETNP_120m_particle_PROKKA_253147 Phenylalanine--tRNA ligase beta subunit	MGA_DEGCLMIB_06416 Phenylalanine--tRNA ligase beta subunit	4.87e-122	Marine Group A		25.18	0	2	0	0	0	0	0	2	0	2	1
1761	ETNP_110m_PROKKA_27796 hypothetical protein	MGA_DEGCLMIB_15276 hypothetical protein	5.95e-30	Marine Group A		47.87	0	0	0	0	5	0	0	0	0	2	2
1798	ETNP_100m_particle_PROKKA_149630 50S ribosomal protein L4	MGA_DEGCLMIB_05972 50S ribosomal protein L4	9.31e-93	Marine Group A		43.52	0	0	0	0	8	0	0	0	0	2	2
1816	ETNP_100m_PROKKA_23616 Aconitate hydratase	MGA_DEGCLMIB_04439 Aconitate hydratase A	0	Marine Group A		29.01	0	0	0	0	0	0	0	2	0	2	1
1842	ETNP_120m_PROKKA_04322 Vitamin B12 transporter BtuB	MGA_DEGCLMIB_16227 Vitamin B12 transporter BtuB	0	Marine Group A		36.16	0	0	0	0	2	1	0	0	0	2	2
1950	ETNP14_68maa_PROKKA_58192 Peptide-N(4)-(N-acetyl-beta-D-glucosaminyl)asparagine amidase F precursor	MGA_DEGCLMIB_13660 Peptide-N(4)-(N-acetyl-beta-D-glucosaminyl)asparagine amidase F	0	Marine Group A		23.44	0	0	0	2	0	0	0	2	0	2	2
2014	ETNP_120m_particle_PROKKA_145981 30S ribosomal protein S16	MGA_DEGCLMIB_05148 30S ribosomal protein S16	8.23e-47	Marine Group A		54.38	0	0	0	0	5	0	0	6	0	2	2
2020	ETNP14_68maa_PROKKA_138906 fructose-1,6-bisphosphate aldolase	MGA_DEGCLMIB_05239 Fructose-bisphosphate aldolase class 1	0	Marine Group A		50.18	0	0	0	0	0	0	0	4	0	1	1
2021	ETNP_300m_PROKKA_03508 hypothetical protein	MGA_DEGCLMIB_09794 hypothetical protein	6.52e-101	Marine Group A		65.3	0	0	1	0	1	0	0	0	0	1	1
2096	ETNP14_120mab_PROKKA_102953 putative propionyl-CoA carboxylase beta chain 5	MGA_DEGCLMIB_09625 Propionyl-CoA carboxylase beta chain	1.45e-76	Marine Group A		51.77	0	0	0	0	0	0	0	12	0	2	1
2099	ETNP_120m_PROKKA_120430 Enolase	KUK55238 Enolase Marinimicrobia bacterium 46_47	1.31e-162	Marine Group A		44.18	0	0	0	0	0	0	0	4	0	2	1
2353	ETNP_140m_PROKKA_10477 hypothetical protein	MGA_DEGCLMIB_12016 hypothetical protein	0	Marine Group A		30.73	0	0	0	0	0	0	0	2	0	1	1
2640	ETNP_300m_PROKKA_11273 hypothetical protein	MGA_DEGCLMIB_10709 hypothetical protein	2.2e-103	Marine Group A		30.58	0	0	0	0	3	0	0	0	0	1	1
2642	NP_300m_PROKKA_11369 Vitamin B12 transporter BtuB	MGA_DEGCLMIB_16227 Vitamin B12 transporter BtuB	0	Marine Group A		41.14	0	0	0	0	1	0	0	0	0	1	1
2647	ETNP14_120maa_PROKKA_156930 NAD(P)-specific glutamate dehydrogenase	MGA_DEGCLMIB_16484 NAD(P)-specific glutamate dehydrogenase	0	Marine Group A		31.86	0	0	0	0	0	0	0	2	0	1	1
2898	ETNP_100m_PROKKA_30231 hypothetical protein	MGA_DEGCLMIB_09795 TonB-dependent receptor SusC	6.83e-108	Marine Group A		34.7	0	0	0	0	1	0	0	0	0	1	1
2914	ETNP_140m_PROKKA_130828 DNA mismatch repair protein MutS	MGA_DEGCLMIB_07936 DNA mismatch repair protein MutS	6.21e-142	Marine Group A		30.35	0	0	0	0	0	0	0	7	0	1	1
2935	ETNP14_68maa_PROKKA_101422 putative periplasmic serine endoprotease DegP-like precursor	MGA_DEGCLMIB_04750 Periplasmic serine endoprotease DegP	0	Marine Group A		20.48	0	0	0	0	0	0	2	0	0	1	1
3026	NP_300m_PROKKA_09455 Primosomal protein N'	MGA_DEGCLMIB_13003 Primosomal protein N'	0	Marine Group A		21.13	0	0	0	0	0	0	0	1	0	1	1
3296	ETNP14_120maa_PROKKA_45108 Chromosome partition protein Smc	MGA_DEGCLMIB_04863 Chromosome partition protein Smc	2.53e-106	Marine Group A		27.85	0	0	1	0	0	0	0	0	0	1	1
3322	ETNP14_120mab_PROKKA_131837 Argininosuccinate lyase 1	MGA_DEGCLMIB_12333 Argininosuccinate lyase	6.55e-93	Marine Group A		26.52	0	0	0	0	0	0	0	5	0	1	1
3342	ETNP_160m_PROKKA_197179 Phenylalanine--tRNA ligase beta subunit	MGA_DEGCLMIB_16042 Phenylalanine--tRNA ligase beta subunit	1.21e-99	Marine Group A		24.22	0	0	0	0	0	0	0	2	0	1	1
3422	NP_300m_PROKKA_04483 Pyridoxal biosynthesis lyase PdxS	MGA_DEGCLMIB_11029 Pyridoxal 5'-phosphate synthase subunit PdxS	0	Marine Group A		21.06	0	0	0	0	0	0	0	7	0	1	1
3812	ETNP14_68mB_PROKKA_04024 recombinase A	MGA_DEGCLMIB_03582 Protein RecA	0	Marine Group A		24.14	0	0	0	0	0	0	0	3	0	1	1
3817	ETNP_180m_PROKKA_01107 Integrase core domain protein	MGA_DEGCLMIB_17029 hypothetical protein	2.09e-107	Marine Group A		24.24	0	0	0	0	0	0	0	3	0	1	1
1276	ETNP14_68maa_PROKKA_26695 PKD domain protein	EHR76234 conserved putative peptidase UW MGII	0	Marine Group II archaea		22.39	1	1	0	0	0	1	0	0	1	1	1
2070	ETNP14_68maa_PROKKA_17325 hypothetical protein	EHR76577 Kelch repeat-containing protein UW MGII	0	Marine Group II archaea		22.65	1	0	0	0	0	0	0	1	0	2	1
2502	ETNP14_120maa_PROKKA_35377 Glutamine--tRNA ligase	EHR76843 glutamyl-tRNA synthetase UW MGII	0	Marine Group II archaea		22.58	1	0	0	0	0	0	0	0	0	1	1
1471	ETNP14_120maa_PROKKA_152335 Nucleoside diphosphate kinase	EHR77295 nucleoside-diphosphate kinase UW MGII	4.2e-60	Marine Group II archaea		33.91	0	0	0	0	0	0	0	9	0	1	1
1585	ETNP_100m_particle_PROKKA_109328 Elongation factor Tu	EHR77318 elongation factor 1-alpha UW MGII	0	Marine Group II archaea		55.47	0	0	0	0	0	0	0	4	0	3	1
1998	ETNP14_68maa_PROKKA_02810 putative propionyl-CoA carboxylase beta chain 5	AIE90432 carboxyl transferase PCCB pccB MGII	0	Marine Group II archaea		51.02	0	0	0	0	0	0	0	4	0	2	1
2141	ETNP14_68maa_PROKKA_10710 hypothetical protein	AIE90888 putative RNA-binding eukaryotic snRNP-like protein MGII	0	Marine Group II archaea		30.11	0	0	0	0	0	1	0	1	0	2	1
2476	ETNP_70m_PROKKA_112253 CTP synthase	AIE90341 CTP synthetase pyrG MGII	0	Marine Group II archaea		26.01	0	0	0	0	0	0	0	3	0	1	1
2737	ETNP14_120maa_PROKKA_17229 hypothetical protein	EHR75727 hypothetical protein MG2_0139 UW MGII	2.09e-161	Marine Group II archaea		20.26	0	0	0	0	0	0	0	1	0	1	1
2948	ETNP14_120maa_PROKKA_92386 MMPL family protein	EHR76797 putative exporter of the RND superfamily UW MGII	1.33e-92	Marine Group II archaea		21.69	0	0	0	0	0	0	0	3	0	1	1
3300	ETNP14_68maa_PROKKA_129004 ATP-binding region	EHR76673 conserved DUF71 protein with ATP-binding domain UW MGII	2.04e-72	Marine Group II archaea		25.46	0	0	5	0	0	0	0	0	0	1	1
3806	NP_30m_PROKKA_04295 hypothetical protein	AIE90348 hypothetical protein MGII	7.42e-109	Marine Group II archaea		24.87	0	0	0	0	0	0	0	4	0	1	1
3847	ETNP14_120maa_PROKKA_51918 DNA mismatch repair protein MutS	EHR76264 DNA mismatch repair protein MutS UW MGII	0	Marine Group II archaea		21.62	0	0	0	0	0	0	0	1	0	1	1
2347	ETNP14_120maa_PROKKA_107454 Putative K(+)-stimulated pyrophosphate-energized sodium pump	EHR77020 membrane-bound proton-translocating pyrophosphatase UW MGII	0	Marine Group II archaea/Chloroflexi/CFB		27.74	0	0	0	0	0	0	2	0	0	1	1
1843	ETNP_120m_free_PROKKA_155155 Acyl-CoA dehydrogenase	CBE67718 isovaleryl-CoA dehydrogenase Candidatus Methylomirabilis oxyfera	4.3e-157	NC10		58.85	0	0	0	0	0	0	0	3	0	2	1
334	CBE69529	60 kDa chaperonin Protein Cpn60 groEL protein Candidatus Methylomirabilis oxyfera		NC10		110.97	0	2	2	3	7	4	5	9	2	12	1
1177	NP_125m_PROKKA_02659 Respiratory nitrate reductase 1 beta chain	CBE67841 Nitrate reductase beta subunit; may be more similar to nitrite oxidoreductase Candidatus Methylomirabilis oxyfera	0	NC10		71.76	0	0	0	0	8	2	5	0	0	5	4
1217	ETNP14_120maa_PROKKA_19800 Respiratory nitrate reductase 1 alpha chain	CBE67843 Nitrate reductase alpha chain; may be more similar to a nitrite oxidoreductase Candidatus Methylomirabilis oxyfera	0	NC10		70.8	0	0	0	0	2	1	2	0	0	4	4
1289	ETNP_300m_PROKKA_192634 Glyceraldehyde-3-phosphate dehydrogenase	CBE67429 Glyceraldehyde-3-phosphate dehydrogenase GAPDH Candidatus Methylomirabilis oxyfera	2.65e-167	NC10		92.87	0	0	0	0	0	0	0	8	2	5	1
1839	CBE67718	isovaleryl-CoA dehydrogenase Candidatus Methylomirabilis oxyfera		NC10		62.84	0	0	0	0	0	0	0	6	0	2	1
3369	CBE67807	Glycogen phosphorylase Candidatus Methylomirabilis oxyfera		NC10		22.62	0	0	0	0	0	0	0	1	0	1	1
1630	ETNP14_68maa_PROKKA_171658 hypothetical protein	WP_018049561.1 hypothetical protein [Nitrospina sp. AB-629-B18]	1.49e-93	Nitrospina		39.75	5	5	6	0	0	0	0	0	0	2	1
844	ETNP_120m_free_PROKKA_40499 Glutamine synthetase	WP_018048272.1 hypothetical protein [Nitrospina sp. AB-629-B18]	0	Nitrospina		115.37	2	5	0	0	0	3	0	10	0	4	3
208	ETNP14_68maa_PROKKA_75202 Selenate reductase subunit beta	WP_018047899.1 hypothetical protein [Nitrospina sp. AB-629-B18]	0	Nitrospina		143.47	0	27	18	5	9	8	4	0	0	14	2
240	ETNP14_120maa_PROKKA_56104 Perchlorate reductase subunit alpha precursor	WP_018047900.1 hypothetical protein [Nitrospina sp. AB-629-B18]	0	Nitrospina		131.77	0	17	8	0	3	3	3	0	0	17	4
276	ETNP_160m_PROKKA_141719 Dimethylsulfide dehydrogenase subunit beta	WP_018047899.1 hypothetical protein [Nitrospina sp. AB-629-B18]	0	Nitrospina		135.5	0	22	17	7	11	7	5	0	0	9	1
288	ETNP_180m_PROKKA_81155 Multicopper oxidase	WP_018048551.1 hypothetical protein [Nitrospina sp. AB-629-B18]	0	Nitrospina		136.43	0	17	4	4	3	9	3	0	0	14	7
290	WP_018047900	hypothetical protein Nitrospina sp AB-629-B18		Nitrospina		143.04	0	12	4	0	2	1	2	0	0	17	1
532	ETNP_120m_free_PROKKA_319751 Multicopper oxidase	WP_018048551.1 hypothetical protein [Nitrospina sp. AB-629-B18]	0	Nitrospina		100.24	0	10	6	3	4	4	2	0	0	10	2
562	ETNP14_120maa_PROKKA_40215 Multicopper oxidase	WP_018048551.1 hypothetical protein [Nitrospina sp. AB-629-B18]	0	Nitrospina		102.66	0	5	1	0	2	0	0	0	0	11	5
695	WP_042251421	nitrate oxidoreductase subunit alpha partial Nitrospina gracilis		Nitrospina		102.59	0	5	2	0	0	0	1	0	0	10	1
904	ETNP_160m_PROKKA_162981 hypothetical protein	WP_018048164.1 hypothetical protein [Nitrospina sp. AB-629-B18]	3.03e-36	Nitrospina		65.64	0	12	19	0	12	12	12	0	0	4	4
1068	ETNP_100m_PROKKA_01876 Cyanate hydratase	WP_005007129.1 cyanase [Nitrospina gracilis]	4.85e-77	Nitrospina		39.53	0	0	9	9	9	9	9	0	0	1	1
1152	NP_85m_PROKKA_24083 Nitrogen regulatory protein P-II	WP_018048417.1 nitrogen regulatory protein P-II 1 [Nitrospina sp. AB-629-B18]	1.38e-58	Nitrospina		60.32	0	10	0	0	0	7	10	20	10	3	1
1153	ETNP_120m_PROKKA_97272 Perchlorate reductase subunit alpha precursor	WP_018047900.1 hypothetical protein [Nitrospina sp. AB-629-B18]	1.19e-95	Nitrospina		58.56	0	16	9	0	0	0	0	0	0	2	1
1175	ETNP_120m_free_PROKKA_315163 Selenate reductase subunit beta	WP_018047899.1 hypothetical protein [Nitrospina sp. AB-629-B18]	0	Nitrospina		46.99	0	5	5	2	0	2	0	0	0	2	1
1305	ETNP_110m_PROKKA_02727 Alkyl hydroperoxide reductase subunit C	WP_018046799.1 MULTISPECIES: peroxidase [Nitrospina]	4.35e-152	Nitrospina		73.54	0	3	0	0	0	0	0	9	4	3	3
1356	WP_018047897	hypothetical protein Nitrospina sp AB-629-B18		Nitrospina		51.63	0	0	5	0	0	7	2	0	0	2	2
1499	ETNP14_68maa_PROKKA_163120 N-glycosyltransferase	WP_018049582.1 hypothetical protein [Nitrospina sp. AB-629-B18]	0	Nitrospina		25.25	0	0	0	2	0	3	0	0	0	2	1
1524	ETNP_120m_PROKKA_228947 Selenate reductase subunit alpha precursor	WP_018047900.1 hypothetical protein [Nitrospina sp. AB-629-B18]	6.97e-80	Nitrospina		36.25	0	15	0	0	0	0	0	0	10	3	2
1725	ETNP_110m_PROKKA_08251 Chromosomal replication initiator protein DnaA	WP_005006869.1 chromosomal replication initiation protein DnaA [Nitrospina gracilis]	0	Nitrospina		26.04	0	0	0	0	0	0	2	2	0	1	1
1909	ETNP_120m_free_PROKKA_06151 NAD(P) transhydrogenase subunit alpha	WP_005008260.1 NAD(P) transhydrogenase subunit alpha [Nitrospina gracilis]	0	Nitrospina		52.11	0	0	0	0	0	0	0	3	2	2	2
1913	ETNP_100m_PROKKA_58663 hypothetical protein	WP_018047569.1 MULTISPECIES: hypothetical protein [Nitrospina]	1.18e-69	Nitrospina		52.2	0	0	9	0	9	0	0	0	0	1	1
2110	ETNP_100m_PROKKA_25197 hypothetical protein	WP_042252070.1 hypothetical protein [Nitrospina gracilis]	8.75e-42	Nitrospina		32.64	0	16	16	0	0	0	0	0	0	1	1
3305	ETNP14_120maa_PROKKA_128477 Succinyl-CoA ligase [ADP-forming] subunit alpha	WP_036520889.1 succinyl-CoA synthetase subunit alpha, partial [Nitrospina sp. AB-629-B18]	1.2e-70	Nitrospina		29.55	0	0	0	0	0	0	0	6	0	1	1
1049	ETNP_120m_free_PROKKA_34126 Outer membrane lipoprotein Omp16 precursor	WP_052338211.1 peptidoglycan-associated lipoprotein [Nitrospina gracilis]	1.06e-27	Nitrospina/SAR324		66.94	11	15	0	0	12	11	15	0	0	3	1
2312	ETNP_120m_free_PROKKA_220040 DNA polymerase III subunit alpha	OD1KIAMBEPF_05893 DNA polymerase III subunit alpha	0	OD1		20.01	0	0	0	0	0	0	0	1	0	1	1
2348	ETNP_120m_PROKKA_163434 hypothetical protein	OD1KIAMBEPF_05708 hypothetical protein	0	OD1		33.87	0	0	0	0	0	1	0	0	0	1	1
3031	ETNP_120m_free_PROKKA_161363 Glyceraldehyde-3-phosphate dehydrogenase	OD1KIAMBEPF_05694 Glyceraldehyde-3-phosphate dehydrogenase	1.17e-128	OD1		20.54	0	0	0	0	0	0	0	2	0	1	1
3265	ETNP_120m_free_PROKKA_14256 SPFH domain / Band 7 family protein	OD1KIAMBEPF_03011 hypothetical protein	4.52e-45	OD1		41.38	0	0	0	0	0	0	0	4	0	1	1
1648	ETNP_100m_PROKKA_85955 Isocitrate dehydrogenase [NADP]	AHZ85477.1 isocitrate dehydrogenase [Bdellovibrio bacteriovorus]	3.21e-155	Oligoflexia		56.6	0	0	0	0	0	0	0	9	0	3	1
1737	ETNP_120m_PROKKA_316478 Chaperone protein DnaK	AHZ86506.1 molecular chaperone DnaK [Bdellovibrio bacteriovorus]	0	Oligoflexia		67.05	0	0	0	0	0	0	0	4	0	2	1
607	ETNP_120m_free_PROKKA_223812 Respiratory nitrate reductase 1 beta chain	BAL58889 nitrate reductase 1 beta subunit Candidatus Acetothermus autotrophicum	0	OP1		100.38	0	0	0	1	7	1	12	0	0	8	1
3304	BAL60218	hypothetical protein HGMM_OP4C854 Candidatus Acetothermus autotrophicum		OP1		21.64	0	2	0	0	0	0	0	0	0	1	1
1244	ETNP_150m_particle_PROKKA_37270 Respiratory nitrate reductase 1 beta chain	OP3_IMJBININ_00503 Respiratory nitrate reductase 1 beta chain	0	OP3		44.66	0	0	0	0	2	4	2	0	0	2	1
1447	ETNP14_120maa_PROKKA_117557 Triosephosphate isomerase	OP3_IMJBININ_01118 Bifunctional PGK/TIM	6.62e-70	OP3		66.86	0	0	0	0	0	0	4	6	0	2	1
1960	ETNP_300m_PROKKA_150081 4-hydroxybenzoyl-CoA reductase subunit alpha	WP_012912604.1 oxidoreductase [Pirellula staleyi]	0	Planctomycetes		28.93	1	0	0	1	0	0	0	0	0	2	1
2210	WP_014437612	hypothetical protein Phycisphaera mikurensis		Planctomycetes		21.4	0	0	0	0	0	0	0	0	0	1	1
509	ETNP_120m_particle_PROKKA_143468 Bacterial DNA-binding protein	WP_002652856 DNA-binding protein Blastopirellula marina	1.06e-30	Planctomycetes		91.18	0	0	0	14	0	69	22	0	0	6	6
719	ETNP_120m_PROKKA_195906 Formamidase	WP_014438145.1 formamidase [Phycisphaera mikurensis]	0	Planctomycetes		83.92	0	6	0	3	5	12	8	0	0	8	8
750	WP_014438405	chaperone protein ClpB Phycisphaera mikurensis		Planctomycetes		72.31	0	3	1	0	1	0	0	0	0	4	2
1033	WP_012910941	S-adenosyl-L-homocysteine hydrolase Pirellula staleyi		Planctomycetes		96.32	0	0	0	0	0	0	0	10	0	6	2
1088	NP_868641	60 kDa chaperonin Rhodopirellula baltica SH 1		Planctomycetes		61.26	0	2	0	0	1	0	1	2	0	4	1
1120	WP_053230240	glyceraldehyde-3-phosphate dehydrogenase Phycisphaera mikurensis		Planctomycetes		111.43	0	0	0	0	0	0	0	7	2	4	2
1302	ETNP_120m_free_PROKKA_96456 Formylglycine-generating sulfatase enzyme	WP_053230185.1 hypothetical protein [Phycisphaera mikurensis]	1.18e-22	Planctomycetes		125.7	0	0	0	0	0	0	0	20	0	4	4
1306	ETNP_120m_free_PROKKA_229163 Cold shock protein ScoF	NP_866245.1 cold shock protein scoF [Rhodopirellula baltica SH 1]	3.96e-30	Planctomycetes		61.29	0	0	0	12	0	28	29	0	0	3	3
1386	WP_044184596	triosephosphate isomerase Pirellula staleyi		Planctomycetes		68.83	0	0	0	0	0	0	0	10	0	2	1
1408	WP_014437359	molecular chaperone GroeL Phycisphaera mikurensis		Planctomycetes		52.15	0	2	0	0	3	0	0	2	0	4	1
1765	ETNP_160m_PROKKA_134639 Soluble aldose sugar dehydrogenase YliI precursor	WP_013108645.1 glucose sorbosone dehydrogenase [Planctopirus limnophila]	6.31e-57	Planctomycetes		46.67	0	0	0	0	0	5	5	0	0	1	1
1775	ETNP_120m_particle_PROKKA_214216 GDSL-like Lipase/Acylhydrolase	WP_012909845.1 azurin [Pirellula staleyi]	0	Planctomycetes		28.84	0	0	0	0	0	0	1	0	1	2	1
1805	ETNP_120m_particle_PROKKA_209696 Serine/threonine-protein kinase StkP	WP_002651677 protein kinase Blastopirellula marina	7.93e-60	Planctomycetes		27.1	0	0	0	0	0	0	0	1	0	1	1
1851	WP_012912241	methyl-accepting chemotaxis protein Pirellula staleyi		Planctomycetes		46.13	0	0	0	0	0	0	0	0	1	2	1
1957	NP_867152	hypothetical protein RB6266 Rhodopirellula baltica SH 1		Planctomycetes		28.79	0	0	0	0	0	0	0	2	0	2	1
2041	ETNP_120m_free_PROKKA_243680 hypothetical protein	WP_014438522.1 hypothetical protein [Phycisphaera mikurensis]	4.76e-55	Planctomycetes		27.32	0	0	0	0	0	1	0	0	0	2	1
2290	WP_052303657	hypothetical protein Pirellula staleyi		Planctomycetes		28.89	0	0	0	0	0	0	0	1	0	1	1
2304	NP_865472	receptor-like histidine kinase BpdS Rhodopirellula baltica SH 1		Planctomycetes		20.89	0	0	0	0	0	0	0	1	0	1	1
3303	ETNP_120m_PROKKA_251115 NAD(P) transhydrogenase subunit beta	WP_002655034 NAD(P) transhydrogenase subunit beta Blastopirellula marina	0	Planctomycetes/gammaproteobacteria		29.86	0	0	0	0	0	0	0	2	0	1	1
829	ETNP14_120maa_PROKKA_139465 10 kDa chaperonin 5	WP_022735528.1 molecular chaperone GroES [Candidatus Pelagibacter ubique]	3.33e-60	SAR11 (alpha)		66.96	10	10	0	0	20	0	12	0	0	6	1
1280	NP_30m_PROKKA_04047 Cation/acetate symporter ActP	WP_022734572.1 sodium:solute symporter [Candidatus Pelagibacter ubique]	0	SAR11 (alpha)		74.46	8	2	0	0	0	0	0	0	0	4	4
1103	WP_006997986	glycinebetaine ABC transporter substrate-binding protein Candidatus Pelagibacter ubique		SAR11 (alpha)		74.71	7	3	0	0	3	0	3	0	0	4	1
1176	ETNP14_68mB_PROKKA_116566 Outer membrane lipoprotein Omp16 precursor	WP_006997306.1 cell envelope biogenesis protein OmpA [Candidatus Pelagibacter ubique]	1.48e-82	SAR11 (alpha)		55.9	7	0	0	0	14	7	7	0	0	3	1
1337	NP_30m_PROKKA_13558 Taurine-binding periplasmic protein precursor	SAR11cell_DLNKFFIG_03602 Taurine-binding periplasmic protein	0	SAR11 (alpha)		59.69	6	4	0	0	0	0	0	0	0	3	1
177	ETNP14_68maa_PROKKA_191579 ATP synthase subunit beta	WP_006997680.1 ATP synthase subunit beta [Candidatus Pelagibacter ubique]	0	SAR11 (alpha)		156.62	3	13	0	2	0	11	11	28	3	20	1
527	NP_100m_PROKKA_07831 glycine betaine transporter periplasmic subunit	WP_006997986.1 glycine/betaine ABC transporter substrate-binding protein [Candidatus Pelagibacter ubique]	1.54e-169	SAR11 (alpha)		106.47	3	6	5	3	9	13	9	0	0	7	1
615	ETNP14_120maa_PROKKA_46439 glycine betaine transporter periplasmic subunit	WP_006997986.1 glycine/betaine ABC transporter substrate-binding protein [Candidatus Pelagibacter ubique]	0	SAR11 (alpha)		97.75	3	8	0	0	11	11	3	0	0	8	1
181	ETNP14_68maa_PROKKA_130230 ATP synthase subunit alpha	WP_006997678.1 ATP synthase subunit alpha [Candidatus Pelagibacter ubique]	0	SAR11 (alpha)		157.65	2	7	0	3	2	5	5	20	2	15	1
318	ETNP_300m_PROKKA_14050 ATP synthase subunit beta	WP_006997680.1 ATP synthase subunit beta [Candidatus Pelagibacter ubique]	0	SAR11 (alpha)		132.71	2	6	0	0	0	6	9	22	2	14	1
143	ETNP_100m_PROKKA_17552 ATP synthase subunit alpha	SAR11cell_DLNKFFIG_05534 ATP synthase subunit alpha	0	SAR11 (alpha)		167.93	1	5	0	5	0	6	4	23	3	15	1
460	ETNP14_120maa_PROKKA_94170 60 kDa chaperonin 5	SAR11cell_DLNKFFIG_09886 60 kDa chaperonin 5	0	SAR11 (alpha)		100.68	1	2	0	3	4	5	10	3	3	11	1
2157	ETNP_160m_PROKKA_20429 putative 3-hydroxyacyl-CoA dehydrogenase	SAR11cell_DLNKFFIG_03192 putative 3-hydroxyacyl-CoA dehydrogenase	0	SAR11 (alpha)		29.35	1	0	0	0	0	0	0	0	1	2	1
2753	ETNP_300m_PROKKA_09566 hypothetical protein	SAR11cell_DLNKFFIG_02164 hypothetical protein	1.49e-144	SAR11 (alpha)		20.22	1	0	0	0	0	0	0	0	0	1	1
2926	ETNP14_120maa_PROKKA_49024 Polyribonucleotide nucleotidyltransferase	WP_011281676.1 polyribonucleotide nucleotidyltransferase [Candidatus Pelagibacter ubique]	0	SAR11 (alpha)		26.05	1	0	0	0	0	0	0	0	0	1	1
1508	ETNP_110m_PROKKA_45720 hypothetical protein	SAR11cell_DLNKFFIG_05648 Transcription termination factor Rho	0	SAR11 (alpha)		39.4	0	0	0	0	0	0	4	0	0	3	2
643	ETNP_120m_PROKKA_92301 Monocarboxylate 2-oxoacid-binding periplasmic protein precursor	SAR11cell_DLNKFFIG_05260 Monocarboxylate 2-oxoacid-binding periplasmic protein	1.77e-134	SAR11 (alpha)		80.56	0	0	0	0	0	9	10	0	0	8	1
651	NP_300m_PROKKA_32834 Phasin protein	SAR11cell_DLNKFFIG_08103 hypothetical protein	9.23e-103	SAR11 (alpha)		96.08	0	0	0	0	4	4	31	5	0	11	1
6	NP_300m_PROKKA_22657 Monocarboxylate 2-oxoacid-binding periplasmic protein precursor	SAR11cell_DLNKFFIG_05260 Monocarboxylate 2-oxoacid-binding periplasmic protein	0	SAR11 (alpha)		234.4	0	15	14	19	23	49	75	0	0	60	3
12	NP_300m_PROKKA_20959 Monocarboxylate 2-oxoacid-binding periplasmic protein precursor	SAR11cell_DLNKFFIG_05260 Monocarboxylate 2-oxoacid-binding periplasmic protein	0	SAR11 (alpha)		224.96	0	13	5	20	18	57	69	0	0	50	1
18	ETNP_120m_PROKKA_178829 Monocarboxylate 2-oxoacid-binding periplasmic protein precursor	SAR11cell_DLNKFFIG_05260 Monocarboxylate 2-oxoacid-binding periplasmic protein	0	SAR11 (alpha)		219.8	0	13	5	20	20	51	65	0	0	46	1
23	ETNP_120m_PROKKA_51847 Monocarboxylate 2-oxoacid-binding periplasmic protein precursor	SAR11cell_DLNKFFIG_05260 Monocarboxylate 2-oxoacid-binding periplasmic protein	1.51e-158	SAR11 (alpha)		220.75	0	18	7	23	20	70	73	0	0	43	1
33	NP_300m_PROKKA_02121 Monocarboxylate 2-oxoacid-binding periplasmic protein precursor	SAR11cell_DLNKFFIG_05260 Monocarboxylate 2-oxoacid-binding periplasmic protein	0	SAR11 (alpha)		217.97	0	12	12	21	25	29	46	0	0	38	1
43	ETNP_120m_free_PROKKA_239923 Monocarboxylate 2-oxoacid-binding periplasmic protein precursor	SAR11cell_DLNKFFIG_05260 Monocarboxylate 2-oxoacid-binding periplasmic protein	0	SAR11 (alpha)		206.07	0	10	5	13	13	38	55	0	0	40	1
50	NP_300m_PROKKA_27639 Alpha-keto acid-binding periplasmic protein TakP precursor	SAR11cell_DLNKFFIG_07026 Alpha-keto acid-binding periplasmic protein TakP	2.24e-121	SAR11 (alpha)		197.88	0	23	23	23	27	48	49	0	0	24	1
58	ETNP_100m_PROKKA_87174 Monocarboxylate 2-oxoacid-binding periplasmic protein precursor	SAR11cell_DLNKFFIG_05260 Monocarboxylate 2-oxoacid-binding periplasmic protein	3.29e-123	SAR11 (alpha)		191	0	17	12	19	23	31	49	0	0	28	1
94	ETSP_PROKKA_00299 Alpha-keto acid-binding periplasmic protein TakP precursor	SAR11cell_DLNKFFIG_07026 Alpha-keto acid-binding periplasmic protein TakP	9.57e-98	SAR11 (alpha)		177.07	0	10	10	10	16	43	62	0	0	22	1
125	ETNP_110m_PROKKA_31734 Alpha-keto acid-binding periplasmic protein TakP precursor	SAR11cell_DLNKFFIG_05260 Monocarboxylate 2-oxoacid-binding periplasmic protein	0	SAR11 (alpha)		138.23	0	4	0	6	9	27	42	0	0	23	2
163	NP_85m_PROKKA_07022 Alpha-keto acid-binding periplasmic protein TakP precursor	SAR11cell_DLNKFFIG_05260 Monocarboxylate 2-oxoacid-binding periplasmic protein	3.05e-159	SAR11 (alpha)		142.23	0	0	0	4	7	11	31	0	0	17	7
197	ETNP_100m_PROKKA_85620 Bacterial extracellular solute-binding protein	SAR11cell_DLNKFFIG_09927 hypothetical protein	2.15e-148	SAR11 (alpha)		146.79	0	9	12	12	21	16	13	0	0	17	3
203	ETNP_150m_particle_PROKKA_20236 Respiratory nitrate reductase 1 alpha chain	SAR11cell_DLNKFFIG_09304 Respiratory nitrate reductase 1 alpha chain	0	SAR11 (alpha)		126.16	0	0	0	3	3	7	11	2	0	16	2
206	ETNP14_120maa_PROKKA_32935 Respiratory nitrate reductase 1 alpha chain	SAR11cell_DLNKFFIG_09304 Respiratory nitrate reductase 1 alpha chain	0	SAR11 (alpha)		110.44	0	0	0	3	4	8	8	0	0	13	1
279	ETNP14_120maa_PROKKA_137967 Bacterial extracellular solute-binding protein	SAR11cell_DLNKFFIG_09927 hypothetical protein	3.84e-148	SAR11 (alpha)		132.03	0	6	9	12	19	12	10	0	0	13	1
315	ETNP14_120maa_PROKKA_139086 hypothetical protein	SAR11cell_DLNKFFIG_06574 hypothetical protein	3.43e-170	SAR11 (alpha)		115.18	0	8	5	0	11	17	26	0	0	12	4
345	ETNP14_120maa_PROKKA_108374 Alpha-keto acid-binding periplasmic protein TakP precursor	SAR11cell_DLNKFFIG_05260 Monocarboxylate 2-oxoacid-binding periplasmic protein	0	SAR11 (alpha)		129.05	0	0	0	3	8	8	20	0	0	13	8
349	ETNP_100m_particle_PROKKA_40531 Monocarboxylate 2-oxoacid-binding periplasmic protein precursor	SAR11cell_DLNKFFIG_05260 Monocarboxylate 2-oxoacid-binding periplasmic protein	6.76e-132	SAR11 (alpha)		113.96	0	0	0	4	0	21	22	0	0	13	5
350	NP_300m_PROKKA_44350 Alpha-keto acid-binding periplasmic protein TakP precursor	SAR11cell_DLNKFFIG_05260 Monocarboxylate 2-oxoacid-binding periplasmic protein	1.98e-116	SAR11 (alpha)		92.29	0	0	0	0	5	11	35	0	0	11	4
364	ETNP_110m_PROKKA_32298 hypothetical protein	SAR11cell_DLNKFFIG_06574 hypothetical protein	3.64e-112	SAR11 (alpha)		101.61	0	6	0	6	9	25	25	0	0	9	4
389	ETNP_120m_particle_PROKKA_191004 Alpha-keto acid-binding periplasmic protein TakP precursor	SAR11cell_DLNKFFIG_07026 Alpha-keto acid-binding periplasmic protein TakP	5.46e-59	SAR11 (alpha)		94.54	0	0	0	26	10	53	43	0	0	9	2
400	NP_100m_PROKKA_06649 Bacterial extracellular solute-binding protein	SAR11cell_DLNKFFIG_09927 hypothetical protein	0	SAR11 (alpha)		114.47	0	4	0	12	15	10	15	0	0	10	4
407	ETNP_180m_PROKKA_190379 Leucine-, isoleucine-, valine-, threonine-, and alanine-binding protein precursor	SAR11cell_DLNKFFIG_05431 Leucine-, isoleucine-, valine-, threonine-, and alanine-binding protein	0	SAR11 (alpha)		97.42	0	3	2	2	4	12	19	0	0	11	2
426	ETNP_110m_PROKKA_42220 hypothetical protein	SAR11cell_DLNKFFIG_06574 hypothetical protein	1.74e-167	SAR11 (alpha)		100.41	0	9	0	0	7	22	11	0	0	9	5
430	NP_300m_PROKKA_09456 hypothetical protein	SAR11cell_DLNKFFIG_07026 Alpha-keto acid-binding periplasmic protein TakP	8.63e-54	SAR11 (alpha)		107.21	0	0	0	19	0	33	49	0	0	10	1
451	NP_300m_PROKKA_22447 Respiratory nitrate reductase 2 beta chain	SAR11cell_DLNKFFIG_05206 Respiratory nitrate reductase 2 beta chain	0	SAR11 (alpha)		111.2	0	0	0	1	11	3	15	2	0	11	1
470	ETNP14_68maa_PROKKA_113506 Bacterial extracellular solute-binding protein	SAR11cell_DLNKFFIG_09927 hypothetical protein	0	SAR11 (alpha)		107.63	0	4	0	8	16	11	7	0	0	9	3
483	NP_100m_PROKKA_02946 Leucine-, isoleucine-, valine-, threonine-, and alanine-binding protein precursor	SAR11cell_DLNKFFIG_05431 Leucine-, isoleucine-, valine-, threonine-, and alanine-binding protein	0	SAR11 (alpha)		112.92	0	2	0	2	4	17	18	0	0	13	4
492	ETNP_120m_particle_PROKKA_107560 glycine betaine transporter periplasmic subunit	WP_006997986.1 glycine/betaine ABC transporter substrate-binding protein [Candidatus Pelagibacter ubique]	3.68e-133	SAR11 (alpha)		111.55	0	6	0	6	26	25	6	0	0	7	7
496	NP_300m_PROKKA_38912 hypothetical protein	SAR11cell_DLNKFFIG_06574 hypothetical protein	0	SAR11 (alpha)		98.37	0	5	0	0	3	9	16	0	0	8	1
497	ETNP14_120maa_PROKKA_167511 hypothetical protein	SAR11cell_DLNKFFIG_06574 hypothetical protein	3.48e-170	SAR11 (alpha)		86.03	0	5	0	0	3	8	12	0	0	6	2
539	ETNP14_120mab_PROKKA_154447 Phasin protein	SAR11cell_DLNKFFIG_08103 hypothetical protein	4.96e-76	SAR11 (alpha)		109.52	0	0	0	0	22	14	49	0	0	10	2
541	ETNP_120m_free_PROKKA_182392 glycine betaine transporter periplasmic subunit	SAR11cell_DLNKFFIG_04489 hypothetical protein	3.09e-73	SAR11 (alpha)		111.96	0	5	5	9	9	17	18	0	0	7	4
561	ETNP_180m_PROKKA_117948 Respiratory nitrate reductase 1 alpha chain	SAR11cell_DLNKFFIG_09304 Respiratory nitrate reductase 1 alpha chain	0	SAR11 (alpha)		94.73	0	0	0	3	1	5	4	0	0	8	1
570	NP_300m_PROKKA_02943 Respiratory nitrate reductase 1 beta chain	SAR11cell_DLNKFFIG_08774 Respiratory nitrate reductase 2 beta chain	0	SAR11 (alpha)		100.67	0	0	0	0	9	4	10	0	0	9	1
571	NP_85m_PROKKA_09194 Nitrate reductase alpha subunit	SAR11cell_DLNKFFIG_09304 Respiratory nitrate reductase 1 alpha chain	0	SAR11 (alpha)		95.74	0	0	0	1	2	3	9	0	0	10	3
576	NP_100m_PROKKA_16248 hypothetical protein	SAR11cell_DLNKFFIG_05318 hypothetical protein	0	SAR11 (alpha)		107.45	0	5	5	0	10	13	25	0	0	7	7
598	ETNP_110m_PROKKA_30638 Spermidine/putrescine-binding periplasmic protein precursor	SAR11cell_DLNKFFIG_05656 Spermidine/putrescine-binding periplasmic protein	0	SAR11 (alpha)		84.52	0	4	0	11	5	14	6	0	0	6	6
599	NP_100m_PROKKA_02621 Nitrate reductase alpha subunit	SAR11cell_DLNKFFIG_05701 Respiratory nitrate reductase 1 alpha chain	0	SAR11 (alpha)		79	0	0	0	5	2	6	7	0	0	7	1
613	ETNP14_68maa_PROKKA_120056 Leucine-, isoleucine-, valine-, threonine-, and alanine-binding protein precursor	SAR11cell_DLNKFFIG_01488 Leucine-, isoleucine-, valine-, threonine-, and alanine-binding protein	0	SAR11 (alpha)		78.89	0	2	2	4	4	6	7	3	0	6	1
619	ETNP14_120maa_PROKKA_70246 Bacterial extracellular solute-binding protein	SAR11cell_DLNKFFIG_05985 hypothetical protein	0	SAR11 (alpha)		97.91	0	0	7	3	14	6	6	0	0	6	2
623	ETNP_110m_PROKKA_02677 Monocarboxylate 2-oxoacid-binding periplasmic protein precursor	ADI19744.1 hypothetical protein [uncultured bacterium EB000_36F02]	0	SAR11 (alpha)		98.42	0	7	0	5	5	8	23	0	0	9	2
669	ETNP_120m_PROKKA_262541 Monocarboxylate 2-oxoacid-binding periplasmic protein precursor	SAR11cell_DLNKFFIG_05552 Monocarboxylate 2-oxoacid-binding periplasmic protein	1.7e-168	SAR11 (alpha)		105.54	0	3	5	5	16	5	0	0	0	7	2
675	ETNP_300m_PROKKA_101618 Monocarboxylate 2-oxoacid-binding periplasmic protein precursor	SAR11cell_DLNKFFIG_07026 Alpha-keto acid-binding periplasmic protein TakP	7.51e-67	SAR11 (alpha)		92.09	0	0	0	9	0	19	21	0	0	6	1
692	NP_125m_PROKKA_01652 hypothetical protein	SAR11cell_DLNKFFIG_09937 Leu/Ile/Val-binding protein	6.84e-175	SAR11 (alpha)		82.09	0	3	3	0	9	13	8	0	0	7	3
693	ETNP_110m_PROKKA_39770 Phasin protein	SAR11cell_DLNKFFIG_08103 hypothetical protein	1.35e-103	SAR11 (alpha)		89.65	0	0	0	0	18	9	48	7	0	8	1
697	NP_100m_PROKKA_03011 Bacterial extracellular solute-binding protein	WP_022734503.1 ABC transporter substrate-binding protein [Candidatus Pelagibacter ubique]	0	SAR11 (alpha)		89.18	0	4	0	2	3	10	6	0	0	6	6
698	ETNP14_120mab_PROKKA_65152 Phasin protein	SAR11cell_DLNKFFIG_08103 hypothetical protein	1e-76	SAR11 (alpha)		92.68	0	0	0	0	5	5	37	6	0	10	1
702	NP_100m_PROKKA_02620 Respiratory nitrate reductase 2 beta chain	SAR11cell_DLNKFFIG_08774 Respiratory nitrate reductase 2 beta chain	0	SAR11 (alpha)		85.68	0	0	0	0	8	4	8	0	0	7	1
727	ETNP_300m_PROKKA_26564 Monocarboxylate 2-oxoacid-binding periplasmic protein precursor	SAR11cell_DLNKFFIG_05260 Monocarboxylate 2-oxoacid-binding periplasmic protein	5.33e-132	SAR11 (alpha)		82.73	0	0	0	0	0	0	20	0	0	8	3
739	ETNP_100m_PROKKA_49560 Monocarboxylate 2-oxoacid-binding periplasmic protein precursor	SAR11cell_DLNKFFIG_05552 Monocarboxylate 2-oxoacid-binding periplasmic protein	0	SAR11 (alpha)		109.75	0	0	10	0	11	7	3	0	0	5	3
753	NP_85m_PROKKA_21157 Monocarboxylate 2-oxoacid-binding periplasmic protein precursor	SAR11cell_DLNKFFIG_06742 Monocarboxylate 2-oxoacid-binding periplasmic protein	0	SAR11 (alpha)		96.25	0	7	0	0	0	11	23	0	0	8	1
765	ETNP14_68maa_PROKKA_57889 Bacterial extracellular solute-binding protein	SAR11cell_DLNKFFIG_09927 hypothetical protein	4.58e-144	SAR11 (alpha)		92.54	0	7	4	6	8	2	0	0	0	6	1
768	ETNP14_68maa_PROKKA_185153 hypothetical protein	SAR11cell_DLNKFFIG_09937 Leu/Ile/Val-binding protein	0	SAR11 (alpha)		81.79	0	7	0	0	6	10	14	0	0	7	1
769	ETNP_120m_free_PROKKA_235836 glycine betaine transporter periplasmic subunit	SAR11cell_DLNKFFIG_04489 hypothetical protein	1.5e-69	SAR11 (alpha)		91.27	0	5	5	8	5	8	12	0	0	5	2
808	ETNP14_120maa_PROKKA_85469 Putative aliphatic sulfonates-binding protein precursor	WP_011281961.1 taurine ABC transporter substrate-binding protein [Candidatus Pelagibacter ubique]	0	SAR11 (alpha)		100.16	0	5	0	0	13	3	7	0	0	7	2
876	NP_100m_PROKKA_13086 DNA-binding protein HU 1	SAR11cell_DLNKFFIG_09423 DNA-binding protein HU 1	1.53e-52	SAR11 (alpha)		71.66	0	0	13	10	13	23	19	0	0	4	1
900	ETNP14_120maa_PROKKA_79644 Pyruvate synthase subunit PorB	SAR11cell_DLNKFFIG_08481 Pyruvate synthase subunit PorB	0	SAR11 (alpha)		74.49	0	0	0	4	2	9	12	0	0	6	6
920	ETNP_100m_particle_PROKKA_92303 Monocarboxylate 2-oxoacid-binding periplasmic protein precursor	SAR11cell_DLNKFFIG_05256 Monocarboxylate 2-oxoacid-binding periplasmic protein	0	SAR11 (alpha)		66.37	0	0	3	3	3	5	6	0	0	4	2
929	ETNP_160m_PROKKA_43723 Monocarboxylate 2-oxoacid-binding periplasmic protein precursor	SAR11cell_DLNKFFIG_05552 Monocarboxylate 2-oxoacid-binding periplasmic protein	4.11e-167	SAR11 (alpha)		104.03	0	3	0	0	14	3	0	0	0	7	2
941	ETNP14_68mB_PROKKA_61937 hypothetical protein	SAR11cell_DLNKFFIG_09937 Leu/Ile/Val-binding protein	0	SAR11 (alpha)		66.48	0	3	0	0	3	9	10	0	0	6	1
949	ETNP14_120mac_PROKKA_56492 DNA-binding protein HU 1	WP_006997102.1 transcriptional regulator [Candidatus Pelagibacter ubique]	3.02e-55	SAR11 (alpha)		71.76	0	0	20	0	20	13	9	0	0	4	1
960	ETNP_100m_PROKKA_72417 Tripartite tricarboxylate transporter family receptor	SAR11cell_DLNKFFIG_06839 hypothetical protein	1.79e-85	SAR11 (alpha)		72.03	0	0	0	0	10	16	40	0	0	5	5
1011	ETNP_140m_PROKKA_09781 Glycine betaine/carnitine transport binding protein GbuC precursor	SAR11cell_DLNKFFIG_04489 hypothetical protein	7.28e-80	SAR11 (alpha)		81.98	0	0	4	3	3	9	8	0	0	4	4
1014	ETNP_150m_particle_PROKKA_50992 hypothetical protein	SAR11cell_DLNKFFIG_08390 hypothetical protein	4.83e-179	SAR11 (alpha)		66.49	0	0	0	5	0	9	21	0	0	5	3
1017	ETNP_150m_particle_PROKKA_54998 Glycine betaine-binding periplasmic protein precursor	SAR11cell_DLNKFFIG_06652 Glycine betaine/proline betaine-binding periplasmic protein	0	SAR11 (alpha)		51.75	0	3	0	0	0	6	9	2	0	4	2
1029	ETNP_100m_PROKKA_31013 Glutamate synthase [NADPH] small chain	SAR11cell_DLNKFFIG_08115 NADPH-Fe(3+) oxidoreductase subunit beta	0	SAR11 (alpha)		80.82	0	0	0	0	4	2	8	0	0	5	2
1041	ETNP_160m_PROKKA_208849 Respiratory nitrate reductase 2 beta chain	SAR11cell_DLNKFFIG_07821 Respiratory nitrate reductase 1 beta chain	2.4e-135	SAR11 (alpha)		67.75	0	0	0	0	0	6	23	0	0	6	1
1066	NP_100m_PROKKA_08114 Sodium/proline symporter	SAR11cell_DLNKFFIG_07032 Sodium/proline symporter	0	SAR11 (alpha)		51.66	0	3	0	1	1	1	1	0	0	2	2
1142	WP_022735262	isocitrate dehydrogenase Candidatus Pelagibacter ubique		SAR11 (alpha)		97.57	0	0	0	0	0	0	0	12	0	4	1
1148	ETNP_150m_particle_PROKKA_11243 Respiratory nitrate reductase 1 alpha chain	SAR11cell_DLNKFFIG_09304 Respiratory nitrate reductase 1 alpha chain	1.05e-82	SAR11 (alpha)		57.33	0	0	0	8	0	15	20	0	0	3	2
1168	ETNP_150m_particle_PROKKA_01071 Glutamate synthase [NADPH] small chain	SAR11cell_DLNKFFIG_08482 NADPH-Fe(3+) oxidoreductase subunit beta	5.91e-90	SAR11 (alpha)		67.49	0	0	0	0	11	13	23	0	0	3	1
1171	ETNP_180m_PROKKA_21352 Respiratory nitrate reductase 2 beta chain	SAR11cell_DLNKFFIG_05206 Respiratory nitrate reductase 2 beta chain	0	SAR11 (alpha)		63.24	0	0	0	0	4	1	1	2	0	3	1
1202	ETNP_120m_PROKKA_09087 Monocarboxylate 2-oxoacid-binding periplasmic protein precursor	SAR11cell_DLNKFFIG_05552 Monocarboxylate 2-oxoacid-binding periplasmic protein	0	SAR11 (alpha)		68.69	0	0	0	0	12	2	0	0	0	5	2
1229	ETNP_100m_PROKKA_53689 Acetoacetyl-CoA reductase	SAR11cell_DLNKFFIG_06748 Acetoacetyl-CoA reductase	4.54e-172	SAR11 (alpha)		72.8	0	0	0	0	0	4	13	0	0	4	1
1235	ETNP_100m_particle_PROKKA_89462 Acetoacetyl-CoA reductase	SAR11cell_DLNKFFIG_06748 Acetoacetyl-CoA reductase	2.08e-173	SAR11 (alpha)		64.32	0	0	0	0	0	4	13	0	0	4	1
1245	ETNP_70m_PROKKA_59365 Glycine betaine-binding periplasmic protein precursor	SAR11cell_DLNKFFIG_06652 Glycine betaine/proline betaine-binding periplasmic protein	0	SAR11 (alpha)		40.46	0	4	0	0	0	9	4	0	0	2	1
1262	WP_006997713	S-adenosyl-L-homocysteine hydrolase Candidatus Pelagibacter ubique		SAR11 (alpha)		79.1	0	4	0	0	0	0	0	5	0	4	1
1278	ETNP14_120maa_PROKKA_147255 Adenosylhomocysteinase	SAR11cell_DLNKFFIG_09792 Adenosylhomocysteinase	0	SAR11 (alpha)		94.87	0	4	0	0	0	0	0	8	0	5	1
1294	ETNP14_68maa_PROKKA_80395 NMT1/THI5 like protein	SAR11cell_DLNKFFIG_01385 hypothetical protein	0	SAR11 (alpha)		50.74	0	0	0	4	4	8	0	0	0	3	2
1295	ETNP_100m_PROKKA_96212 hypothetical protein	SAR11cell_DLNKFFIG_07117 hypothetical protein	4.16e-45	SAR11 (alpha)		73.79	0	0	0	0	12	12	13	0	0	2	2
1330	ETNP_150m_particle_PROKKA_44107 Respiratory nitrate reductase 1 beta chain	SAR11cell_DLNKFFIG_09695 Respiratory nitrate reductase 1 beta chain	0	SAR11 (alpha)		70.09	0	0	0	0	3	4	5	0	0	4	2
1338	ETNP_100m_PROKKA_38790 D-ribose-binding periplasmic protein precursor	SAR11cell_DLNKFFIG_05706 Ribose import binding protein RbsB	3.03e-176	SAR11 (alpha)		74	0	0	0	0	7	3	7	0	0	3	3
1339	ETNP14_120maa_PROKKA_05851 hypothetical protein	SAR11cell_DLNKFFIG_08390 hypothetical protein	0	SAR11 (alpha)		64.69	0	0	0	3	0	4	8	0	0	3	1
1344	ETNP_100m_PROKKA_71790 Phosphoglycerate transport regulatory protein PgtC precursor	SAR11cell_DLNKFFIG_00927 Phosphoglycerate transport regulatory protein PgtC	0	SAR11 (alpha)		80.02	0	0	0	0	12	0	0	0	0	4	4
1419	ETNP_120m_free_PROKKA_53040 hypothetical protein	SAR11cell_DLNKFFIG_06573 hypothetical protein	5.92e-94	SAR11 (alpha)		36.32	0	0	0	0	3	0	5	0	0	4	1
1424	ETNP_100m_PROKKA_69991 Glycine betaine-binding periplasmic protein precursor	SAR11cell_DLNKFFIG_06652 Glycine betaine/proline betaine-binding periplasmic protein	1.09e-168	SAR11 (alpha)		61.45	0	0	3	0	6	4	0	0	0	3	3
1432	ETNP14_120maa_PROKKA_174524 hypothetical protein	SAR11cell_DLNKFFIG_09927 hypothetical protein	3.13e-105	SAR11 (alpha)		49.4	0	5	0	0	2	4	2	0	0	3	1
1436	ETNP_100m_particle_PROKKA_104143 NAD-dependent dihydropyrimidine dehydrogenase subunit PreT	SAR11cell_DLNKFFIG_08115 NADPH-Fe(3+) oxidoreductase subunit beta	0	SAR11 (alpha)		47.79	0	0	0	0	0	2	6	0	0	3	2
1454	ETNP_180m_PROKKA_99315 hypothetical protein	SAR11cell_DLNKFFIG_06573 hypothetical protein	7.14e-84	SAR11 (alpha)		36.74	0	0	0	0	0	0	6	5	0	4	1
1489	ETNP_300m_PROKKA_58751 Substrate binding domain of ABC-type glycine betaine transport system	SAR11cell_DLNKFFIG_03530 hypothetical protein	1.38e-93	SAR11 (alpha)		54.98	0	0	0	0	0	8	3	0	0	3	1
1506	ETNP_120m_particle_PROKKA_182468 Nitrate reductase alpha subunit	SAR11cell_DLNKFFIG_09304 Respiratory nitrate reductase 1 alpha chain	0	SAR11 (alpha)		36.21	0	0	0	1	0	1	1	0	0	2	1
1535	ETNP_120m_particle_PROKKA_109317 Pyruvate synthase subunit PorA	SAR11cell_DLNKFFIG_08480 NADH-dependent phenylglyoxylate dehydrogenase subunit alpha	0	SAR11 (alpha)		52.41	0	0	2	0	0	0	4	0	0	3	3
1544	ETNP_120m_PROKKA_26690 Taurine-binding periplasmic protein precursor	SAR11cell_DLNKFFIG_00272 hypothetical protein	8.69e-150	SAR11 (alpha)		36.84	0	0	0	0	0	2	2	1	0	2	1
1548	ETNP_120m_particle_PROKKA_41535 Respiratory nitrate reductase 1 alpha chain	SAR11cell_DLNKFFIG_09304 Respiratory nitrate reductase 1 alpha chain	0	SAR11 (alpha)		34.29	0	0	1	1	0	1	0	0	0	2	1
1549	ETNP_120m_particle_PROKKA_88242 Nitrate reductase alpha subunit	SAR11cell_DLNKFFIG_05701 Respiratory nitrate reductase 1 alpha chain	0	SAR11 (alpha)		34.09	0	0	0	1	0	1	0	1	0	2	1
1631	ETNP_90m_PROKKA_54149 Glutamate synthase [NADPH] small chain	SAR11cell_DLNKFFIG_08115 NADPH-Fe(3+) oxidoreductase subunit beta	1.72e-140	SAR11 (alpha)		40.71	0	0	0	0	0	3	8	0	0	2	1
1902	ETNP14_68maa_PROKKA_124699 5-methyltetrahydropteroyltriglutamate--homocysteine methyltransferase	SAR11cell_DLNKFFIG_06096 5-methyltetrahydropteroyltriglutamate--homocysteine methyltransferase	0	SAR11 (alpha)		42.6	0	0	0	0	0	0	2	0	0	2	1
1910	ETNP_100m_PROKKA_41942 Cytochrome c6	SAR11cell_DLNKFFIG_07730 Cytochrome c6	1.72e-43	SAR11 (alpha)		37.59	0	0	0	0	7	0	7	0	0	1	1
1919	ETNP14_120mac_PROKKA_27756 hypothetical protein	SAR11cell_DLNKFFIG_05509 hypothetical protein	5.31e-22	SAR11 (alpha)		30.85	0	0	0	0	0	0	20	0	0	1	1
1986	ETNP_150m_particle_PROKKA_54689 putative glutamate synthase (NADPH) small subunit	SAR11cell_DLNKFFIG_08482 NADPH-Fe(3+) oxidoreductase subunit beta	7.46e-44	SAR11 (alpha)		51.4	0	0	0	0	0	0	31	0	0	2	1
2007	ETNP_100m_particle_PROKKA_45718 hypothetical protein	SAR11cell_DLNKFFIG_09631 Calcium dodecin	1.02e-43	SAR11 (alpha)		39.45	0	0	0	0	0	0	29	0	0	2	2
2024	ETNP_110m_PROKKA_17488 Tripartite ATP-independent periplasmic transporters, DctQ component	SAR11cell_DLNKFFIG_05259 hypothetical protein	2.48e-66	SAR11 (alpha)		40.78	0	0	0	0	5	0	5	0	0	1	1
2060	ETNP_120m_PROKKA_248559 Putative pyruvate, phosphate dikinase regulatory protein	SAR11cell_DLNKFFIG_01037 Putative pyruvate, phosphate dikinase regulatory protein	7.14e-135	SAR11 (alpha)		20.88	0	0	0	0	0	0	0	3	0	1	1
2062	WP_006996809	elongation factor G Candidatus Pelagibacter ubique		SAR11 (alpha)		23.52	0	0	0	0	0	0	0	2	1	2	2
2343	WP_011281626	sodiumsolute symporter Candidatus Pelagibacter ubique		SAR11 (alpha)		35.38	0	2	0	0	0	0	0	0	0	1	1
2354	ETNP14_120maa_PROKKA_137790 ATP synthase subunit beta	SAR11cell_DLNKFFIG_08828 ATP synthase subunit beta	9.56e-64	SAR11 (alpha)		32.49	0	0	0	0	0	0	0	14	0	1	1
2832	ETNP14_120maa_PROKKA_150976 Serine--tRNA ligase	SAR11cell_DLNKFFIG_08854 Serine--tRNA ligase	0	SAR11 (alpha)		20.07	0	0	0	0	0	0	0	0	3	1	1
3269	ETNP_300m_PROKKA_60330 hypothetical protein	SAR11cell_DLNKFFIG_00013 hypothetical protein	1.68e-77	SAR11 (alpha)		55.21	0	0	0	0	0	0	5	0	0	1	1
3272	ETNP_180m_PROKKA_83838 2-keto-3-deoxy-L-rhamnonate aldolase	WP_022734775.1 2,4-dihydroxyhept-2-ene-1,7-dioic acid aldolase [Candidatus Pelagibacter ubique]	5.73e-36	SAR11 (alpha)		40.15	0	0	0	0	4	0	0	0	0	1	1
3310	ETNP_110m_PROKKA_13241 NADH-dependent phenylglyoxylate dehydrogenase subunit gamma	SAR11cell_DLNKFFIG_08479 NADH-dependent phenylglyoxylate dehydrogenase subunit gamma	1.81e-83	SAR11 (alpha)		24.54	0	0	0	0	0	0	5	0	0	1	1
3311	NP_100m_PROKKA_14036 2,3-bisphosphoglycerate-dependent phosphoglycerate mutase	MGA_DEGCLMIB_05584 2,3-bisphosphoglycerate-dependent phosphoglycerate mutase	1.58e-139	SAR11 (alpha)		27.32	0	0	0	0	0	0	0	4	0	1	1
3332	NP_100m_PROKKA_13058 Glycine dehydrogenase (decarboxylating)	SAR11cell_DLNKFFIG_09564 Glycine dehydrogenase (decarboxylating)	3.37e-166	SAR11 (alpha)		25.35	0	0	0	0	0	0	0	4	0	1	1
3350	ETNP_70m_PROKKA_53748 hypothetical protein	WP_011282293.1 monomeric sarcosine oxidase [Candidatus Pelagibacter ubique]	9.12e-53	SAR11 (alpha)		23.57	0	0	0	0	0	0	0	10	0	1	1
3775	ETNP_120m_PROKKA_293775 hypothetical protein	SAR11cell_DLNKFFIG_07951 putative protease YdcP	5.02e-52	SAR11 (alpha)		29.99	0	0	0	0	0	0	0	10	0	1	1
3777	ETNP_300m_PROKKA_193129 Formyl-coenzyme A transferase	SAR11cell_DLNKFFIG_00524 Acetyl-CoA:oxalate CoA-transferase	2.58e-127	SAR11 (alpha)		25.27	0	0	2	0	0	0	0	0	0	1	1
3791	ETNP14_120mab_PROKKA_115575 hypothetical protein	SAR11cell_DLNKFFIG_00013 hypothetical protein	1.32e-56	SAR11 (alpha)		21.47	0	0	0	0	0	10	0	0	0	1	1
767	ETNP14_68maa_PROKKA_164130 glycine betaine transporter periplasmic subunit	WP_033384699 glycine betaine ABC transporter substrate-binding protein partial SAR324 cluster bacterium SCGC AAA001-C10	0	SAR324		89.77	3	3	0	0	14	4	7	3	0	8	1
271	NP_100m_PROKKA_14243 ATP synthase subunit alpha	WP_019308491 ATP synthase subunit alpha SAR324 cluster bacterium SCGC AAA240-J09	0	SAR324		130.09	2	7	0	2	0	5	5	15	2	11	1
267	ETNP_150m_particle_PROKKA_18951 Taurine-binding periplasmic protein precursor	WP_010510889 taurine ABC transporter substrate-binding protein SAR324 cluster bacterium SCGC AAA001-C10	0	SAR324		120.97	2	10	0	11	2	34	23	0	0	14	1
616	ETNP_120m_PROKKA_294386 Glutathione-binding protein GsiB precursor	WP_029389110 peptide ABC transporter SAR324 cluster bacterium SCGC AAA001-C10	0	SAR324		109.52	2	2	0	0	3	14	14	0	0	8	1
1104	ETNP14_120maa_PROKKA_53742 Ribulose bisphosphate carboxylase large chain 1	WP_019308127 ribulose bisophosphate carboxylase SAR324 cluster bacterium SCGC AAA240-J09	0	SAR324		78.29	0	2	0	0	0	0	0	8	1	5	1
355	ETNP_120m_PROKKA_279895 Putative thiamine biosynthesis protein	WP_029390982 nitrate ABC transporter substrate-binding protein SAR324 cluster bacterium SCGC AAA240-J09	5.95e-179	SAR324		131.65	0	0	0	5	10	25	28	0	0	12	4
379	ETNP_120m_PROKKA_164604 Periplasmic dipeptide transport protein precursor	WP_029390986 cytochrome c SAR324 cluster bacterium SCGC AAA240-J09	0	SAR324		114.48	0	0	0	6	11	13	14	0	0	10	10
409	NP_300m_PROKKA_21694 Putative aliphatic sulfonates-binding protein precursor	WP_019307649 taurine ABC transporter substrate-binding protein SAR324 cluster bacterium SCGC AAA240-J09	0	SAR324		98.72	0	9	0	3	0	20	14	3	0	10	2
414	ETNP_120m_particle_PROKKA_76508 putative ABC transporter-binding protein precursor	WP_019308498 hypothetical protein partial SAR324 cluster bacterium SCGC AAA240-J09	0	SAR324		124.36	0	0	0	3	15	6	11	0	0	11	4
429	ETNP_120m_PROKKA_09663 Glutathione-binding protein GsiB precursor	WP_029389110 peptide ABC transporter SAR324 cluster bacterium SCGC AAA001-C10	0	SAR324		130.74	0	3	0	4	2	18	12	0	0	10	2
487	ETNP_120m_particle_PROKKA_212673 Putative thiamine biosynthesis protein	WP_029390982 nitrate ABC transporter substrate-binding protein SAR324 cluster bacterium SCGC AAA240-J09	1.23e-177	SAR324		104.95	0	0	0	3	8	16	18	0	0	9	2
494	ETNP_110m_PROKKA_29371 Alpha-keto acid-binding periplasmic protein TakP precursor	WP_019307727 hypothetical protein SAR324 cluster bacterium SCGC AAA240-J09	0	SAR324		109.63	0	0	3	11	20	8	6	0	0	8	6
552	ETNP_180m_PROKKA_170303 putative ABC transporter-binding protein precursor	WP_019308498 hypothetical protein partial SAR324 cluster bacterium SCGC AAA240-J09	0	SAR324		101.22	0	0	0	1	9	10	12	0	0	7	1
713	ETNP_120m_PROKKA_131601 ABC transporter arginine-binding protein 1 precursor	WP_010511360 amino acid ABC transporter substrate-binding protein SAR324 cluster bacterium SCGC AAA001-C10	1e-133	SAR324		89.73	0	6	0	6	12	16	20	0	0	6	6
821	ETNP_100m_PROKKA_01239 Bacterial extracellular solute-binding protein	WP_029388968 putative 2-aminoethylphosphonate ABC transporter substrate-binding protein SAR324 cluster bacterium SCGC AAA001-C10	3.77e-160	SAR324		106.6	0	0	0	0	20	11	3	0	0	6	6
886	ETNP_140m_PROKKA_93610 Bacterial extracellular solute-binding protein	WP_040921531 spermidine putrescine ABC transporter substrate-binding protein SAR324 cluster bacterium SCGC AAA240-J09	0	SAR324		85.37	0	0	0	0	4	4	20	0	0	7	5
1101	ETNP_100m_PROKKA_16041 Trimethylamine dehydrogenase	WP_010511571 methylamine SAR324 cluster bacterium SCGC AAA001-C10	0	SAR324		78.21	0	0	0	0	7	0	0	0	0	5	5
1110	ETNP_140m_PROKKA_104244 DNA-binding protein HU-beta	WP_010510274 DNA-binding protein SAR324 cluster bacterium SCGC AAA001-C10	1e-48	SAR324		56.29	0	16	10	0	21	0	16	0	0	4	4
1127	NP_125m_PROKKA_11225 Spermidine/putrescine-binding periplasmic protein precursor	WP_019306952 hypothetical protein SAR324 cluster bacterium SCGC AAA240-J09	1.64e-166	SAR324		66.45	0	0	0	3	6	7	3	0	0	4	4
1146	WP_029389071	hypothetical protein SAR324 cluster bacterium SCGC AAA001-C10		SAR324		72.45	0	9	3	0	0	3	0	0	0	3	1
1164	ETNP_160m_PROKKA_143180 hypothetical protein	WP_029389071 hypothetical protein SAR324 cluster bacterium SCGC AAA001-C10	0	SAR324		80.71	0	7	3	0	0	10	0	0	0	4	1
1165	ETNP14_68mB_PROKKA_00061 hypothetical protein	WP_029389071 hypothetical protein SAR324 cluster bacterium SCGC AAA001-C10	0	SAR324		82.23	0	10	4	0	0	8	0	0	0	4	1
1197	ETNP_120m_PROKKA_147156 Histidine-binding periplasmic protein precursor	WP_019306778 hypothetical protein SAR324 cluster bacterium SCGC AAA240-J09	5.04e-84	SAR324		58.93	0	0	0	0	8	2	10	0	0	4	2
1199	ETNP_100m_PROKKA_12291 Putrescine-binding periplasmic protein precursor	WP_019308280 hypothetical protein SAR324 cluster bacterium SCGC AAA240-J09	4.2e-61	SAR324		54.06	0	3	3	0	4	3	3	0	0	2	2
1219	ETNP_140m_PROKKA_159224 Spermidine/putrescine-binding periplasmic protein precursor	WP_019308280 hypothetical protein SAR324 cluster bacterium SCGC AAA240-J09	4.61e-110	SAR324		52.49	0	0	0	0	2	10	2	0	0	3	3
1220	ETNP_120m_PROKKA_117068 Substrate binding domain of ABC-type glycine betaine transport system	WP_029390865 ABC transporter substrate-binding protein SAR324 cluster bacterium SCGC AAA240-J09	1.03e-102	SAR324		50.49	0	0	6	0	16	16	0	0	0	2	2
1292	ETNP_70m_PROKKA_105785 Glycine betaine-binding periplasmic protein precursor	WP_029390948 glycine betaine ABC transporter substrate-binding protein SAR324 cluster bacterium SCGC AAA240-J09	0	SAR324		41.71	0	3	0	0	0	3	5	0	0	2	1
1349	ETNP_120m_PROKKA_155593 Spermidine/putrescine-binding periplasmic protein precursor	WP_019308280 hypothetical protein SAR324 cluster bacterium SCGC AAA240-J09	0	SAR324		55.67	0	0	0	0	4	10	0	0	0	3	3
1384	ETNP14_120mab_PROKKA_19201 hypothetical protein	WP_029389071 hypothetical protein SAR324 cluster bacterium SCGC AAA001-C10	1.95e-103	SAR324		54.61	0	5	0	0	0	11	6	0	0	2	1
1400	ETNP14_68maa_PROKKA_107191 Bacterial extracellular solute-binding protein	WP_040921531 spermidine putrescine ABC transporter substrate-binding protein SAR324 cluster bacterium SCGC AAA240-J09	0	SAR324		66.14	0	7	0	0	0	0	0	5	0	4	1
1494	ETNP_100m_particle_PROKKA_123435 hypothetical protein	WP_019307312 hypothetical protein SAR324 cluster bacterium SCGC AAA240-J09	0	SAR324		37.19	0	0	0	0	7	0	3	0	0	3	3
1601	NP_300m_PROKKA_02842 Tetratricopeptide repeat protein	WP_040921633 hypothetical protein partial SAR324 cluster bacterium SCGC AAA240-J09	0	SAR324		25.47	0	1	0	0	0	0	0	1	0	1	1
1621	ETNP_110m_PROKKA_21295 Putative 2-aminoethylphosphonate-binding periplasmic protein precursor	WP_029388939 iron ABC transporter substrate-binding protein SAR324 cluster bacterium SCGC AAA001-C10	0	SAR324		45.36	0	4	0	0	7	0	0	0	0	2	2
1712	ETNP_120m_particle_PROKKA_114361 Histidine-binding periplasmic protein precursor	WP_019306778 hypothetical protein SAR324 cluster bacterium SCGC AAA240-J09	1.58e-63	SAR324		44.41	0	0	0	0	9	0	0	0	0	2	1
1766	ETNP_160m_PROKKA_11412 Maltodextrin phosphorylase	WP_010509336 glycogen phosphorylase SAR324 cluster bacterium SCGC AAA001-C10	0	SAR324		41.62	0	0	0	0	0	0	0	3	0	2	1
1840	ETNP_120m_PROKKA_116127 Alpha-keto acid-binding periplasmic protein TakP precursor	WP_019307424 hypothetical protein SAR324 cluster bacterium SCGC AAA240-J09	0	SAR324		49.19	0	0	0	0	0	0	3	2	0	2	2
2022	NP_300m_PROKKA_17583 Outer membrane lipoprotein Omp16 precursor	WP_033384540 hypothetical protein partial SAR324 cluster bacterium SCGC AAA001-C10	1.03e-43	SAR324		41.65	0	0	3	0	3	0	0	0	0	1	1
2295	ETNP_100m_particle_PROKKA_142357 hypothetical protein	WP_019308022 hypothetical protein SAR324 cluster bacterium SCGC AAA240-J09	3.55e-169	SAR324		24.04	0	0	0	0	0	0	0	4	0	1	1
2962	ETNP14_68mB_PROKKA_15610 Sporulation related domain protein	WP_019308398 hypothetical protein SAR324 cluster bacterium SCGC AAA240-J09	3.8e-86	SAR324		21.05	0	0	0	0	0	0	0	6	0	1	1
3312	ETNP_120m_PROKKA_54660 hypothetical protein	WP_019308535 hypothetical protein partial SAR324 cluster bacterium SCGC AAA240-J09	0	SAR324		23.06	0	0	0	0	0	0	1	0	0	1	1
3325	ETNP14_120mab_PROKKA_15298 Delta-aminolevulinic acid dehydratase	WP_019307805 delta-aminolevulinic acid dehydratase SAR324 cluster bacterium SCGC AAA240-J09	0	SAR324		22.05	0	0	0	0	2	0	0	0	0	1	1
3366	ETNP14_120maa_PROKKA_113437 protease TldD	WP_010509820 protease TldD SAR324 cluster bacterium SCGC AAA001-C10	0	SAR324		23.28	0	0	0	0	0	0	0	3	0	1	1
3778	ETNP14_68maa_PROKKA_192241 Bifunctional purine biosynthesis protein PurH	WP_010508842 5-aminoimidazole-4-carboxamide ribonucleotide transformylase SAR324 cluster bacterium SCGC AAA001-C10	2.18e-133	SAR324		29.18	0	0	0	0	0	0	0	5	0	1	1
				SAR324
1723	ETNP14_120maa_PROKKA_51593 Minor extracellular protease vpr precursor	WP_048105833.1 peptidase S8 [Candidatus Nitrosopelagicus brevis]	0	Thaumarcheota		28.56	1	1	0	0	0	0	0	0	0	2	2
1634	ETNP_120m_PROKKA_61282 hypothetical protein	WP_048114381.1 RNA-binding protein [Candidatus Nitrosopumilus sp. NF5]	0	Thaumarcheota		36.74	0	0	0	0	0	0	2	2	0	2	2
1655	ETNP_100m_PROKKA_74791 hypothetical protein	WP_048115011.1 hypothetical protein [Candidatus Nitrosopumilus sp. NF5]	1.51e-80	Thaumarcheota		44.47	0	13	0	0	0	0	0	0	0	2	2
1921	ETNP14_68maa_PROKKA_51453 Demethylmenaquinone methyltransferase	Nitrosopumilus_BACL13_01486 Demethylmenaquinone methyltransferase	3.83e-179	Thaumarcheota		36.51	0	0	0	0	0	0	0	7	0	2	2
2048	ETNP14_68maa_PROKKA_21820 hypothetical protein	WP_048105049.1 DNA helicase [Candidatus Nitrosopelagicus brevis]	0	Thaumarcheota		30	0	0	0	0	0	0	0	2	0	2	2
2135	ETNP14_120maa_PROKKA_140151 DNA polymerase IV	WP_048104969.1 DNA polymerase IV [Candidatus Nitrosopelagicus brevis]	3.97e-89	Thaumarcheota		30.01	0	5	0	0	0	0	0	4	0	2	1
2147	ETNP14_68mB_PROKKA_04101 Tetratricopeptide repeat protein	Nitrosopumilus_BACL13_00987 hypothetical protein	0	Thaumarcheota		28.22	0	0	0	0	0	0	0	5	0	2	2
2475	ETNP_100m_PROKKA_15886 Translation initiation factor IF-2	WP_048106031.1 translation initiation factor 2 [Candidatus Nitrosopelagicus brevis]	0	Thaumarcheota		26.35	0	0	0	0	0	0	0	2	0	1	1
3042	ETNP_120m_particle_PROKKA_95231 Single-stranded-DNA-specific exonuclease RecJ	Nitrosopumilus_BACL13_01264 hypothetical protein	8.15e-26	Thaumarcheota		20.5	0	0	0	0	0	0	0	4	0	1	1
807	ETNP14_68maa_PROKKA_00455 ATP-dependent Clp protease ATP-binding subunit ClpC	AKM80120 class III stress response-related ATPase AAA+ superfamily Candidatus Saccharibacteria bacterium GW2011_GWC2_44_17	0	TM7		67.03	0	2	2	0	2	0	1	0	0	3	1
1868	WP_052544784	aminotransferase Candidatus Saccharibacteria bacterium GW2011_GWC2_44_17		TM7		28.86	0	0	0	0	0	1	0	2	0	2	1
2015	KKW01328	chaperonin GroEL Candidatus Saccharibacteria bacterium GW2011_GWC2_48_9		TM7		34.38	0	1	0	0	0	0	0	3	0	2	1
2118	ETNP14_68maa_PROKKA_00147 Chaperone protein DnaK	KKW03352 Chaperone protein DnaK Candidatus Saccharibacteria bacterium GW2011_GWC2_48_9	0	TM7		35.08	0	0	1	0	0	0	2	0	0	2	1
2151	KKW00850	ABC transporter related protein Candidatus Saccharibacteria bacterium GW2011_GWC2_48_9		TM7		21.43	0	0	0	0	0	0	0	3	3	1	1
1326	ETNP_100m_particle_PROKKA_84158 Chaperone protein ClpB 1	WP_018969568.1 chaperone protein ClpB [Rubritalea marina]	0	Verrucomicrobia		22.22	1	0	0	0	0	0	0	0	0	1	1
705	ETNP_140m_PROKKA_15602 PA14 domain protein	Verrucomicrobia_HGEPPPGB_00046 hypothetical protein	6.88e-36	Verrucomicrobia		112.74	1	5	0	8	0	6	0	2	0	9	8
602	ETNP_120m_free_PROKKA_79382 Quinohemoprotein alcohol dehydrogenase ADH IIB precursor	ACD83047.1 Methanol dehydrogenase large subunit protein [Methylacidiphilum infernorum V4]	1.29e-130	Verrucomicrobia		104.47	0	0	0	3	11	9	7	0	0	6	6
608	ETNP_300m_PROKKA_181318 PA14 domain protein	Verrucomicrobia_HGEPPPGB_00045 hypothetical protein	2.23e-63	Verrucomicrobia		92.85	0	0	0	3	0	8	3	0	0	10	10
1034	ETNP_100m_particle_PROKKA_52695 60 kDa chaperonin	WP_020151544.1 molecular chaperone GroEL [Verrucomicrobia bacterium SCGC AAA168-F10]	0	Verrucomicrobia		71.07	0	7	0	0	4	0	2	0	0	6	1
1189	ETNP_120m_free_PROKKA_128465 ATP synthase subunit beta	WP_018970036.1 F0F1 ATP synthase subunit beta [Rubritalea marina]	0	Verrucomicrobia		49.22	0	0	0	0	0	0	0	5	0	4	1
1315	ETNP_120m_PROKKA_39086 F5/8 type C domain protein	Verrucomicrobia_HGEPPPGB_00488 hypothetical protein	7.18e-43	Verrucomicrobia		54.06	0	1	0	1	0	1	0	0	0	4	3
1470	ETNP_90m_PROKKA_108988 Acetylglutamate kinase	Verrucomicrobia_HGEPPPGB_01787 Acetylglutamate kinase	1.3e-53	Verrucomicrobia		51.28	0	0	0	5	0	5	0	5	0	2	2
1505	ETNP_70m_PROKKA_95047 Glyceraldehyde-3-phosphate dehydrogenase 1	Verrucomicrobia_HGEPPPGB_01486 Glyceraldehyde-3-phosphate dehydrogenase 1	0	Verrucomicrobia		59.02	0	0	0	0	0	0	0	9	0	3	1
1540	ETNP_90m_PROKKA_127540 hypothetical protein	Verrucomicrobia_HGEPPPGB_01844 hypothetical protein	1.77e-66	Verrucomicrobia		47.13	0	2	0	1	0	0	1	0	0	2	2
1575	ETNP_140m_PROKKA_123122 hypothetical protein	Verrucomicrobia_HGEPPPGB_00993 hypothetical protein	7.96e-59	Verrucomicrobia		55.14	0	0	0	0	0	3	3	0	0	3	2
1594	ETNP14_68maa_PROKKA_124290 Adenosylhomocysteinase	Verrucomicrobia_HGEPPPGB_03255 Adenosylhomocysteinase	0	Verrucomicrobia		42	0	0	0	0	0	0	0	4	0	2	1
2028	ETNP_120m_particle_PROKKA_234690 hypothetical protein	Verrucomicrobia_HGEPPPGB_00345 hypothetical protein	2.55e-35	Verrucomicrobia		29.51	0	7	0	0	0	7	0	0	0	1	1
2077	ETNP_100m_particle_PROKKA_154216 Nitrogen regulatory protein P-II	Verucomicrobium_spinosum_04808 Nitrogen regulatory protein P-II	2.37e-50	Verrucomicrobia		83.25	0	0	0	0	0	0	0	27	0	2	2
2896	ETNP_120m_PROKKA_278054 hypothetical protein	Verrucomicrobia_HGEPPPGB_00045 hypothetical protein	2.24e-35	Verrucomicrobia		37.15	0	0	0	0	0	0	1	0	0	1	1
2911	ETNP_100m_particle_PROKKA_04475 50S ribosomal protein L7/L12	Verrucomicrobia_HGEPPPGB_01277 50S ribosomal protein L7/L12	5.48e-35	Verrucomicrobia		23.88	0	8	0	0	0	0	0	0	0	1	1
3314	ETNP_120m_free_PROKKA_61951 Cold shock-like protein CspE	ADE53143.1 cold-shock DNA-binding domain protein [Coraliomargarita akajimensis DSM 45221]	3.87e-25	Verrucomicrobia		24.4	0	0	0	0	0	0	17	0	0	1	1
3766	ETNP_100m_particle_PROKKA_77713 RNA recognition motif. (a.k.a. RRM, RBD, or RNP domain)	Verrucomicrobia_HGEPPPGB_02889 hypothetical protein	8.59e-26	Verrucomicrobia		37.13	0	0	0	0	0	0	0	0	9	1	1
3776	ETNP_300m_PROKKA_144320 hypothetical protein	WP_038136251.1 hypothetical protein [Verrucomicrobia bacterium SCGC AAA168-F10]	3.67e-54	Verrucomicrobia		25.58	0	0	0	3	0	0	0	0	0	1	1
3880	ETNP14_68mB_PROKKA_91461 hypothetical protein	Verrucomicrobia_HGEPPPGB_03060 hypothetical protein	8.53e-27	Verrucomicrobia		20.79	0	0	0	0	0	0	0	6	0	1	1
683	ETNP_120m_free_PROKKA_182333 Major capsid protein Gp23	virus_CCADEAMM_03562 Major capsid protein	0	Virus		90.19	7	6	0	0	0	0	7	0	2	9	1
1273	ETNP_150m_particle_PROKKA_47646 Major capsid protein Gp23	AGE60425.1 major capsid [Pelagibacter phage HTVC008M]	7.51e-146	Virus		41.59	5	3	0	0	0	3	2	0	0	4	1
915	ETNP_180m_PROKKA_156194 Major capsid protein Gp23	virus_CCADEAMM_03562 Major capsid protein	0	Virus		77.07	3	6	0	0	0	0	6	4	0	6	1
1450	ETNP_90m_PROKKA_17229 hypothetical protein	Flavovirus_FBAKDGPJ_13144 hypothetical protein	1.73e-106	Virus		24.16	0	3	0	0	0	3	0	3	3	1	1
1482	ETNP_120m_particle_PROKKA_198271 Major capsid protein Gp23	AGE60425.1 major capsid [Pelagibacter phage HTVC008M]	2.7e-149	Virus		53.71	0	7	0	0	0	0	2	0	0	3	2
1988	ETNP_100m_particle_PROKKA_34170 Major capsid protein Gp23	AFC21700.1 precursor of major head subunit [Cronobacter phage vB_CsaM_GAP32]	0	Virus		47.91	0	2	0	0	0	3	0	0	0	2	2
3283	ETNP_60m_PROKKA_20045 Thymidylate synthase ThyX	SAR116or86virus_MHMDABML_00186 putative flavin-dependent thymidylate synthase	1.32e-86	Virus		30.02	0	5	0	0	0	0	0	0	0	1	1
3773	ETNP_100m_PROKKA_70370 Phage capsid family protein	virus_CCADEAMM_54997 hypothetical protein	2.19e-57	Virus		22.7	0	4	0	0	0	0	0	0	0	1	1
3892	ETNP_90m_PROKKA_164518 Chromosome partition protein Smc	virus_CCADEAMM_02801 hypothetical protein	2.5e-179	Virus		20.02	0	0	0	0	0	0	0	2	0	1	1
1331	ETNP_120m_PROKKA_195150 Major capsid protein Gp23	virus_CCADEAMM_02779 Major capsid protein	2.39e-143	Virus		54.3	0	0	0	5	0	4	0	0	0	3	2
1363	ETNP14_68mB_PROKKA_45016 Major capsid protein Gp23	virus_CCADEAMM_02779 Major capsid protein	6.42e-70	Virus		49.26	0	0	0	5	0	5	6	0	0	3	2
1448	ETNP_70m_PROKKA_22899 Major capsid protein Gp23	virus_CCADEAMM_01256 Major capsid protein	2.03e-104	Virus		47.18	0	0	0	0	0	3	3	1	0	3	2
1763	ETNP_120m_particle_PROKKA_239708 hypothetical protein	virus_CCADEAMM_02779 Major capsid protein	5.54e-40	Virus		41.2	0	0	0	0	0	8	0	0	0	2	1
2358	ETNP_120m_PROKKA_213609 hypothetical protein	virus_CCADEAMM_38842 hypothetical protein	1.12e-42	Virus		24.65	0	0	0	0	0	0	0	1	0	1	1
1318	ETNP_70m_PROKKA_113831 hypothetical protein	None	None			49.3	11	36	0	0	0	0	0	0	0	3	2
1563	ETNP_140m_PROKKA_07961 hypothetical protein	None	None			28.07	3	0	0	0	0	0	0	3	0	2	2
1298	WP_000529922	30S ribosomal protein S3 Bacteria				34.4	3	0	0	3	0	3	0	3	3	1	1
211	ETNP_160m_PROKKA_111569 ATP synthase subunit beta	WP_018003167.1 MULTISPECIES: F0F1 ATP synthase subunit beta [Bacteria][Archaea]	0			171.42	2	5	0	0	0	8	8	22	5	20	2
254	ETNP_100m_PROKKA_81157 ATP synthase subunit beta	WP_018003167.1 MULTISPECIES: F0F1 ATP synthase subunit beta [Bacteria][Archaea]	0			168.06	2	5	0	0	0	5	5	21	5	17	1
1588	ETNP14_120maa_PROKKA_141443 Bacterial extracellular solute-binding protein					43.18	2	0	0	2	0	2	0	0	0	2	1
1588	ETNP14_68maa_PROKKA_13736 Bacterial extracellular solute-binding protein					43.18	2	0	0	2	0	2	0	0	0	2	1
1833	ETNP_120m_particle_PROKKA_126332 hypothetical protein	None	None			25.06	1	0	1	0	0	0	0	0	0	2	2
1924	ETNP_100m_particle_PROKKA_12536 hypothetical protein	None	None			36.77	1	0	0	0	0	0	0	1	0	2	1
1674	ETNP14_68mB_PROKKA_138428 hypothetical protein	None	None			23.41	0	0	0	0	10	0	0	0	0	2	2
1453	ETNP_300m_PROKKA_98639 Xylose isomerase-like TIM barrel	None	None			22.01	0	0	0	0	0	2	0	2	0	1	1
166	ETNP_120m_free_PROKKA_60142 hypothetical protein	None	None			156.31	0	46	16	15	10	10	0	10	0	16	16
529	ETNP_160m_PROKKA_189679 TonB dependent receptor	None	None			121.44	0	0	0	1	6	6	6	0	0	12	12
548	ETNP_300m_PROKKA_135134 hypothetical protein	None	None			102.86	0	0	0	19	25	42	42	0	0	6	1
589	ETNP14_120maa_PROKKA_135409 Monocarboxylate 2-oxoacid-binding periplasmic protein precursor	None	None			89.26	0	0	0	0	36	36	27	0	0	5	1
680	ETNP_120m_PROKKA_200056 hypothetical protein	None	None			81.22	0	0	0	10	0	10	10	0	0	3	3
682	ETNP_100m_particle_PROKKA_45896 PEP-CTERM motif protein	None	None			134.33	0	0	0	0	0	0	0	28	10	5	1
709	ETNP_120m_PROKKA_15747 hypothetical protein	None	None			113.58	0	44	7	0	0	0	0	0	0	7	7
716	ETNP_120m_free_PROKKA_115074 Poly(beta-D-mannuronate) C5 epimerase 7	None	None			96.37	0	41	0	0	0	0	0	0	0	11	11
718	ETNP_120m_PROKKA_133802 Receptor family ligand binding region	None	None			83.08	0	0	0	6	5	14	0	0	0	8	6
720	NP_300m_PROKKA_24568 hypothetical protein	None	None			77.32	0	0	13	0	21	5	5	11	11	4	4
725	ETNP_120m_particle_PROKKA_147833 PEP-CTERM motif protein	None	None			125.45	0	0	0	0	0	0	0	23	10	5	1
764	ETNP_120m_PROKKA_336645 hypothetical protein	None	None			94.26	0	4	0	4	16	8	2	0	0	6	6
787	ETNP_160m_PROKKA_29141 Endoglucanase precursor	None	None			91.42	0	5	0	10	0	27	15	0	0	4	4
817	ETNP_120m_free_PROKKA_01090 hypothetical protein	None	None			64.56	0	12	0	24	5	17	0	0	0	5	5
820	NP_300m_PROKKA_18952 hypothetical protein	None	None			67.76	0	0	0	3	3	10	3	0	0	5	5
828	ETNP_120m_PROKKA_70588 hypothetical protein	None	None			115.48	0	14	14	0	0	7	0	8	0	4	4
858	ETNP_120m_PROKKA_213547 hypothetical protein	None	None			89.78	0	46	0	0	0	15	0	15	0	4	4
885	ETNP_120m_free_PROKKA_154615 von Willebrand factor type A domain protein	None	None			108.56	0	11	1	0	0	1	0	1	0	6	5
933	ETNP_120m_PROKKA_30526 hypothetical protein	None	None			74.2	0	0	0	4	2	12	0	0	0	5	1
947	ETNP_110m_PROKKA_04571 SusD family protein	None	None			89.64	0	0	3	0	20	0	2	0	0	6	6
966	ETNP_120m_PROKKA_326634 hypothetical protein	None	None			64.98	0	0	34	68	34	68	34	0	0	2	2
969	ETNP_140m_PROKKA_90002 hypothetical protein	None	None			84.59	0	0	0	0	0	8	8	8	9	2	2
990	ETNP_120m_free_PROKKA_129003 Major outer membrane protein P.IB precursor	None	None			70.33	0	0	0	6	13	9	0	6	13	3	3
1002	ETNP_120m_PROKKA_288212 Receptor family ligand binding region	None	None			58.54	0	0	0	3	5	3	8	0	0	5	3
1018	ETNP_300m_PROKKA_03840 hypothetical protein	None	None			80.52	0	0	0	14	5	33	0	0	0	4	1
1047	ETNP_120m_PROKKA_326509 hypothetical protein	None	None			71.03	0	0	0	8	3	10	3	0	0	3	3
1069	ETNP_120m_PROKKA_67736 hypothetical protein	None	None			103.57	0	44	0	0	0	0	0	0	0	5	5
1072	ETNP_100m_particle_PROKKA_56315 hypothetical protein	None	None			43.25	0	0	0	12	7	20	7	0	0	3	1
1076	ETNP_120m_PROKKA_44614 hypothetical protein	None	None			62.66	0	62	19	0	0	0	0	0	0	3	3
1178	ETNP_120m_PROKKA_262283 hypothetical protein	None	None			81.69	0	0	0	4	4	4	0	12	0	3	3
1182	ETNP_120m_PROKKA_223412 hypothetical protein	None	None			83.12	0	37	0	0	0	0	0	0	0	4	4
1214	ETNP_120m_particle_PROKKA_105716 hypothetical protein	None	None			132.19	0	0	0	5	0	0	0	24	0	4	2
1223	ETNP_120m_free_PROKKA_32617 PEP-CTERM motif protein	None	None			64.25	0	0	0	0	0	5	0	10	5	2	2
1275	ETNP_300m_PROKKA_126493 Region in Clathrin and VPS	None	None			30.42	0	2	0	0	0	2	0	2	2	1	1
1283	ETNP_160m_PROKKA_68580 hypothetical protein	None	None			62.57	0	0	0	0	14	3	0	0	0	4	4
1307	ETNP_100m_particle_PROKKA_105189 hypothetical protein	None	None			49.55	0	7	0	7	0	17	7	0	0	2	2
1361	ETNP_120m_free_PROKKA_286157 Cystine-binding periplasmic protein precursor	None	None			45.29	0	0	0	4	0	7	4	0	0	2	2
1382	ETNP_120m_free_PROKKA_151743 hypothetical protein	None	None			72.72	0	4	0	0	0	0	0	4	0	2	2
1387	ETNP_300m_PROKKA_135140 hypothetical protein	None	None			57.82	0	6	0	4	0	6	0	0	6	2	2
1392	ETNP_100m_PROKKA_73186 hypothetical protein	None	None			84.7	0	52	0	0	0	0	0	0	0	4	4
1396	ETNP_100m_PROKKA_95367 Bacterial extracellular solute-binding protein					56.16	0	0	0	2	0	4	2	0	0	3	2
1398	ETNP_100m_particle_PROKKA_76133 hypothetical protein	None	None			82.31	0	0	0	6	0	0	0	16	6	3	1
1414	ETNP_120m_PROKKA_30297 hypothetical protein	None	None			64.23	0	0	0	0	0	10	5	0	0	2	2
1428	ETNP_120m_particle_PROKKA_31947 Phasin protein	None	None			59.51	0	0	0	0	0	31	9	0	0	3	3
1430	ETNP_160m_PROKKA_125707 Collagen triple helix repeat (20 copies)	None	None			74.03	0	0	0	0	4	6	10	0	0	3	3
1437	ETNP_120m_particle_PROKKA_38718 hypothetical protein	None	None			61.85	0	10	6	0	0	0	0	0	5	3	2
1468	ETNP_100m_particle_PROKKA_73227 Poly(beta-D-mannuronate) C5 epimerase 7	None	None			43.96	0	7	7	0	0	0	0	0	0	1	1
1469	ETNP_120m_particle_PROKKA_158694 hypothetical protein	None	None			61.3	0	0	0	19	19	0	0	29	0	2	2
1526	ETNP_180m_PROKKA_226835 hypothetical protein	None	None			23.69	0	4	0	0	0	0	0	4	4	1	1
1566	ETNP_140m_PROKKA_21009 Leucine-, isoleucine-, valine-, threonine-, and alanine-binding protein precursor	None	None			70.16	0	0	0	0	4	1	0	0	0	3	3
1570	ETNP_120m_free_PROKKA_241518 Leukotoxin	None	None			77.75	0	7	0	0	0	0	0	0	0	3	3
1577	ETNP_120m_particle_PROKKA_123888 hypothetical protein	None	None			73.69	0	0	0	0	0	11	0	18	0	3	3
1599	ETNP_150m_particle_PROKKA_15820 ATP synthase subunit alpha	None	None			39.9	0	0	0	0	0	0	10	21	0	2	2
1609	ETNP_120m_free_PROKKA_245384 Poly(beta-D-mannuronate) C5 epimerase 1	None	None			73.78	0	14	0	0	0	0	0	0	0	3	3
1627	ETNP_100m_PROKKA_78527 hypothetical protein	None	None			35.64	0	25	0	0	0	0	0	0	0	2	1
1635	ETNP_100m_PROKKA_54311 hypothetical protein	None	None			47.12	0	28	21	0	0	0	0	0	0	2	2
1651	ETNP_120m_PROKKA_74132 hypothetical protein	None	None			54.72	0	39	0	0	0	0	0	0	0	2	2
1656	ETNP_150m_particle_PROKKA_10872 hypothetical protein	None	None			55.96	0	0	0	0	0	8	0	9	9	2	2
1663	ETNP_180m_PROKKA_240593 hypothetical protein	None	None			56.69	0	3	0	0	0	3	0	2	0	2	1
1672	NP_125m_PROKKA_10647 hypothetical protein	None	None			24.28	0	14	0	0	0	14	0	14	0	1	1
1854	ETNP_90m_PROKKA_156441 hypothetical protein	None	None			21.86	0	0	0	0	0	4	0	4	0	1	1
1912	ETNP_120m_PROKKA_95176 hypothetical protein	None	None			34.88	0	1	0	0	0	0	0	0	1	2	1
1914	ETNP_120m_free_PROKKA_155886 hypothetical protein	None	None			49.7	0	0	0	0	0	9	0	9	0	1	1
1916	ETNP_120m_free_PROKKA_65139 hypothetical protein	None	None			47.15	0	0	0	0	0	0	0	0	4	1	1
1917	ETNP_120m_particle_PROKKA_55802 hypothetical protein	None	None			38.61	0	0	0	0	0	0	3	3	0	1	1
1920	ETNP_120m_free_PROKKA_300671 hypothetical protein	None	None			52.42	0	0	0	0	37	0	0	37	0	1	1
1985	ETNP_120m_free_PROKKA_138015 Serralysin B precursor	None	None			43.99	0	4	0	0	0	0	0	0	0	2	2
1992	ETNP14_120maa_PROKKA_61562 Oligopeptide-binding protein OppA precursor	None	None			52.14	0	3	0	0	0	0	0	0	0	2	2
2018	ETNP_120m_free_PROKKA_159823 hypothetical protein	None	None			35.3	0	0	0	0	0	3	3	0	0	1	1
2039	ETNP_120m_free_PROKKA_32683 Multidrug resistance protein MdtG	None	None			27.53	0	0	0	0	0	3	0	6	0	2	1
2049	ETNP_300m_PROKKA_178027 Ribonuclease HIII	None	None			21.77	0	0	0	0	0	0	0	2	0	1	1
2088	ETNP_100m_PROKKA_15388 hypothetical protein	None	None			49.45	0	28	0	0	0	0	0	0	0	2	2
2104	ETNP_100m_particle_PROKKA_43115 hypothetical protein	None	None			82.94	0	0	0	0	0	0	0	9	0	1	1
2112	ETNP_180m_PROKKA_35095 hypothetical protein	None	None			31.95	0	0	0	0	0	5	5	0	0	1	1
2116	ETNP_90m_PROKKA_183897 PEP-CTERM motif protein	None	None			31.12	0	0	0	6	0	6	0	0	0	1	1
2119	ETNP_120m_PROKKA_07792 hypothetical protein	None	None			29.4	0	0	7	0	7	0	0	0	0	1	1
2130	ETNP_160m_PROKKA_178883 hypothetical protein	None	None			26.63	0	0	0	9	0	0	0	0	9	1	1
2158	ETNP_90m_PROKKA_57110 hypothetical protein	None	None			28.62	0	0	0	0	0	0	0	6	4	2	2
2392	ETNP_180m_PROKKA_95873 hypothetical protein	None	None			20.2	0	0	0	0	0	0	0	7	0	1	1
2465	ETNP_160m_PROKKA_203114 hypothetical protein	None	None			42.21	0	0	0	0	0	3	0	0	0	1	1
2469	ETNP_120m_PROKKA_73265 hypothetical protein	None	None			28.89	0	0	0	0	3	0	0	0	0	1	1
2677	ETNP_180m_PROKKA_07074 hypothetical protein	None	None			21.56	0	0	3	0	0	0	0	0	0	1	1
2688	ETNP_120m_free_PROKKA_225298 hypothetical protein	None	None			21.46	0	0	0	0	0	0	0	2	0	1	1
2694	ETNP_100m_particle_PROKKA_51047 hypothetical protein	None	None			25.98	0	0	0	0	0	0	0	0	11	1	1
2920	ETNP14_68mB_PROKKA_167467 hypothetical protein	None	None			21.61	0	0	0	0	4	0	0	0	0	1	1
2971	ETNP_90m_PROKKA_103576 hypothetical protein	None	None			20.34	0	0	0	0	0	0	0	5	0	1	1
3001	ETNP_100m_particle_PROKKA_141547 hypothetical protein	None	None			21.4	0	0	0	0	0	0	0	6	0	1	1
3262	ETNP_100m_particle_PROKKA_01680 hypothetical protein	None	None			37.06	0	9	0	0	0	0	0	0	0	1	1
3271	ETNP_120m_free_PROKKA_104744 hypothetical protein	None	None			47.08	0	0	0	0	0	0	0	6	0	1	1
3285	ETNP_180m_PROKKA_217680 hypothetical protein	None	None			33.81	0	0	0	0	0	1	0	0	0	1	1
3286	ETNP14_120mac_PROKKA_37020 hypothetical protein	None	None			36.67	0	0	0	0	0	0	0	22	0	1	1
3288	ETNP_120m_particle_PROKKA_71636 hypothetical protein	None	None			36.73	0	0	0	0	0	0	0	3	0	1	1
3299	ETNP_100m_particle_PROKKA_70056 ATP synthase subunit alpha	None	None			23.74	0	10	0	0	0	0	0	0	0	1	1
3307	ETNP14_120mab_PROKKA_76428 hypothetical protein	None	None			23.7	0	0	0	0	0	19	0	0	0	1	1
3308	ETNP_140m_PROKKA_00234 Bifunctional AAC/APH	None	None			21.92	0	7	0	0	0	0	0	0	0	1	1
3327	ETNP_100m_PROKKA_43366 hypothetical protein	None	None			21.33	0	0	0	0	0	5	0	0	0	1	1
3338	ETNP_90m_PROKKA_212826 hypothetical protein	None	None			26.44	0	0	0	0	0	0	0	0	9	1	1
3339	ETNP_120m_free_PROKKA_175849 hypothetical protein	None	None			25.08	0	0	0	0	0	0	0	4	0	1	1
3343	ETNP_300m_PROKKA_91475 hypothetical protein	None	None			24.23	0	0	0	0	0	0	0	1	0	1	1
3371	ETNP14_68mB_PROKKA_176744 hypothetical protein	None	None			22.5	0	0	0	0	0	0	0	17	0	1	1
3390	ETNP_120m_free_PROKKA_193068 hypothetical protein	None	None			20.8	0	0	0	2	0	0	0	0	0	1	1
3391	ETNP14_120mab_PROKKA_103947 hypothetical protein	None	None			21.94	0	0	0	0	0	0	0	10	0	1	1
3396	ETNP14_68mB_PROKKA_154738 hypothetical protein	None	None			22.27	0	0	0	0	0	0	0	4	0	1	1
3397	ETNP14_120maa_PROKKA_164222 Shikimate kinase 1	None	None			22	0	0	0	0	0	0	0	16	0	1	1
3415	ETNP_120m_particle_PROKKA_35388 hypothetical protein	None	None			21.6	0	0	0	0	0	0	0	7	0	1	1
3441	ETNP_160m_PROKKA_29646 hypothetical protein	None	None			20.7	0	0	0	0	0	0	0	5	0	1	1
3731	ETNP_90m_PROKKA_156625 hypothetical protein	None	None			43.86	0	3	0	0	0	0	0	0	0	1	1
3739	NP_100m_PROKKA_28450 hypothetical protein	None	None			37.87	0	7	0	0	0	0	0	0	0	1	1
3740	ETNP_180m_PROKKA_63430 hypothetical protein	None	None			43.5	0	0	0	0	0	9	0	0	0	1	1
3747	ETNP_140m_PROKKA_79867 hypothetical protein	None	None			40.48	0	0	0	0	0	4	0	0	0	1	1
3748	ETNP_120m_particle_PROKKA_238848 hypothetical protein	None	None			42.49	0	0	0	0	0	0	0	14	0	1	1
3751	ETNP_100m_particle_PROKKA_94450 hypothetical protein	None	None			30.56	0	7	0	0	0	0	0	0	0	1	1
3757	ETNP_110m_PROKKA_21416 hypothetical protein	None	None			33.68	0	0	0	0	0	0	3	0	0	1	1
3764	ETNP_120m_particle_PROKKA_182704 hypothetical protein	None	None			33.81	0	0	0	0	0	0	0	10	0	1	1
3765	ETNP_90m_PROKKA_15492 hypothetical protein	None	None			36.61	0	0	0	0	0	0	0	0	6	1	1
3768	ETNP_100m_particle_PROKKA_14715 hypothetical protein	None	None			26.8	0	0	0	0	0	6	0	0	0	1	1
3787	ETNP_120m_particle_PROKKA_66266 hypothetical protein	None	None			27.75	0	0	0	0	0	0	0	4	0	1	1
3822	ETNP_120m_PROKKA_308239 Sec-independent protein translocase protein TatAy	None	None			20.02	0	0	14	0	0	0	0	0	0	1	1
3835	ETNP_300m_PROKKA_15135 hypothetical protein	None	None			22.52	0	0	0	0	0	0	0	13	0	1	1
3870	ETNP14_120mac_PROKKA_33398 hypothetical protein	None	None			21.2	0	0	0	0	0	0	0	24	0	1	1
3887	ETNP_100m_PROKKA_12154 hypothetical protein	None	None			20.49	0	0	0	0	0	0	0	9	0	1	1
3937	ETNP14_120mac_PROKKA_25652 hypothetical protein	None	None			22.03	0	0	0	0	0	0	0	0	10	1	1
